# Supplementary material for: A new genomic framework to categorize pediatric acute myeloid leukemia
Source: Nat Genet. 2024 Jan 11;56(2):281–93. doi: 10.1038/s41588-023-01640-3 (PMC10864188; doi:10.1038/s41588-023-01640-3)
Supplement: Supplementary file 4 — Supplementary Table 1. Patient characteristics of the study cohort (n = 887). Supplementary Table 2. Quality control data for the RNA-seq samples newly deposited at EGA (EGAS00001005760) in this study (n = 221). Supplementary Table 3. Quality control data for the whole-genome sequencing samples newly deposited at EGA (EGAS00001005760) in this study (paired: n = 38, unpaired: n = 20). Supplementary Table 4. Quality control data for the whole-exome sequencing samples newly deposited in this study (n = 7 for tumor samples and germline controls). Supplementary Table 5. Candidate genes (n = 87) for somatic mutation calls (RNA indels and Bambino) from RNA-seq BAM files. Supplementary Table 6. Fusions called from RNA-seq data by CICERO and structural variant (SVs) called from DNA data by CREST. Supplementary Table 7. Somatic and germline mutations (SNV, single nucleotide variants; indels, insertions and deletions) called from RNA-seq data and DNA data. Supplementary Table 8. Internal and partial tandem duplications (ITD/PTD) called by CICERO from RNA-seq data. Supplementary Table 9. Copy-number variant (CNV) data and analysis by GISTIC (Genomic Identification of Significant Targets in Cancer). Supplementary Table 10. (Genomic random interval) analysis of the entire cohort (n = 887). Supplementary Table 11. Summary of the RNA-seq cohort (887 AMLs + 5 cord blood CD34+ cell controls). Supplementary Table 12. Summary of categories defined by oncogenic genes (MNX1, BCL11B and MECOM). Supplementary Table 13. Top 315 variable genes in the entire cohort and characterization by GO term analysis using DAVID. Supplementary Table 14. GSEA (gene set enrichment analysis) of the individual categories comparing the rest of AML data using MSigDB gene sets (c2.all). Supplementary Table 15. Module–category correlations and gene–module correlations from WGCNA (weighed gene correlation network analysis). Supplementary Table 16. Differentially expressed gene (DEG) analysis between HOXA and HOXB [file 41588_2023_1640_MOESM4_ESM.xlsx]

## Sheet: Supplementary Table 1
Supplementary Table 1 | Patient characteristics of the study cohort (n=887) *WGS: whole genome sequencing, WES: whole exome sequencing RNA-Seq: RNA sequencing, ICC: International Consensus Classification, BMT: bone marrow transplant, EGA: the European Genome-Phenome Archive
Patient	Sex	sample source	Age at diagnosis	Age at collection	Timepoint	FAB/Morphology	WHO5 Family	WHO5 Category	WHO5 Sub Category	ICC Category	ICC Subcategory	ISCN (The International System for Human Cytogenomic Nomenclature)	complex (n>=3)	monosomy7	monosomy 5 or del(5q)	trisomy 8	trisomy 21	Molecular category	Defining alteration	cytogenetics for defining alteration	diagnosis by cytogenetics	Blasts	WBC	BMT type	days post-BMT	Platform	Patient source	EGA link	RNAseq_source_publication	EGA link for RNAseq	Cloud link for RNAseq	WGS_source_publication	EGA link for WGS	Cloud link for WGS	WES_source_publication	EGA link for WES	Cloud link for WES	self reported (AML08 study)	Inferred ancestry by iAdmix program	European	Naïve American	East Asian	South Asian	African
SJAEL011880_D1	Female	Bone Marrow	17.9	18	Diagnosis	M6	Acute myeloid leukemia with defining genetic abnormalities	Acute myeloid leukemia with other defined genetic alterations	Acute myeloid leukemia with UBTF tandem duplication	AML with myelodysplasia-related cytogenetic abnormalities	Not applicable	47, XX, +8	NO	NO	NO	YES	NO	UBTF	UBTF::TD	not applicable	mutation_driven	26	100	Allogeneic	pre-transplant	RNA-Seq and WES data	Acute Erythroid Leukemia (AEL); Iacobucci, I. et al. Nature Genetics, 2019	https://ega-archive.org/studies/EGAS00001002537	Acute Erythroid Leukemia (AEL); Iacobucci, I. et al. Nature Genetics, 2019	https://ega-archive.org/studies/EGAS00001002537	Not Available	no WGS	no WGS	no WGS	Acute Erythroid Leukemia (AEL); Iacobucci, I. et al. Nature Genetics, 2019	https://ega-archive.org/studies/EGAS00001002537	Not Available		Black	0.07	0	0.0265	0	0.9035
SJAEL011881_D1	Female	Bone Marrow	1.80274	1.79892	Diagnosis	Not available	Acute myeloid leukemia with defining genetic abnormalities	Acute myeloid leukemia with NUP98 rearrangement	Not applicable	AML with other rare recurring translocations	Acute myeloid leukemia with t(11;12)(p15.4;p13.3)/NUP98::KDM5A	48,XX,+6,del(13)(q12q14),+21[11]	YES	NO	NO	NO	YES	NUP98r	NUP98::KDM5A	NUP98-KDM5A (t(11;12)(p15;p13))	Not_possible	9	24.5			RNA-Seq and WES data	Acute Erythroid Leukemia (AEL); Iacobucci, I. et al. Nature Genetics, 2019	https://ega-archive.org/studies/EGAS00001002537	Acute Erythroid Leukemia (AEL); Iacobucci, I. et al. Nature Genetics, 2019	https://ega-archive.org/studies/EGAS00001002537	Not Available	no WGS	no WGS	no WGS	Acute Erythroid Leukemia (AEL); Iacobucci, I. et al. Nature Genetics, 2019	https://ega-archive.org/studies/EGAS00001002537	Not Available	Black	Black	0.1362	0.0176	0	0.0006	0.8456
SJAEL011882_D1	Male	Bone Marrow	1.9	1.9	Diagnosis	M6	Acute myeloid leukemia with defining genetic abnormalities	Acute myeloid leukemia, myelodysplasia-related	Acute myeloid leukemia with ZMYND8::RELA	AML with myelodysplasia-related cytogenetic abnormalities	Acute myeloid leukemia with ZMYND8::RELA	49, XY, +i(7)(q10), +8, add(11)(q23), der(20)t(11;20)(q13;q13.1), +add(21)(p11.2)	YES	NO	NO	YES	NO	Unclassified	ZMYND8::RELA	ZMYND8-RELA (t(11;20)(q13;q13))	Possible	97	17.5	Allogeneic	pre-transplant	RNA-Seq and WES data	Acute Erythroid Leukemia (AEL); Iacobucci, I. et al. Nature Genetics, 2019	https://ega-archive.org/studies/EGAS00001002537	Acute Erythroid Leukemia (AEL); Iacobucci, I. et al. Nature Genetics, 2019	https://ega-archive.org/studies/EGAS00001002537	Not Available	no WGS	no WGS	no WGS	Acute Erythroid Leukemia (AEL); Iacobucci, I. et al. Nature Genetics, 2019	https://ega-archive.org/studies/EGAS00001002537	Not Available		Other-US (primarily admixed with European or African ancestry)	0.793	0	0	0.1183	0.0887
SJAEL011883_D1	Female	Bone Marrow	1.3	1.3	Diagnosis	M6	Acute myeloid leukemia with defining genetic abnormalities	Acute myeloid leukemia with NUP98 rearrangement	Not applicable	AML with other rare recurring translocations	Acute myeloid leukemia with t(11;12)(p15.4;p13.3)/NUP98::KDM5A	46, XX, t(2;12;11)(p21;p13;q13), +6, der(7)t(7;12)(q11;q24), der(12)t(7;12)(q11;q24)del(12)(p12), +21, +21	YES	NO	NO	NO	YES	NUP98r	NUP98::KDM5A	NUP98-KDM5A (t(11;12)(p15;p13))	Not_possible	34	18.1			RNA-Seq and WES data, tumor sample only	Acute Erythroid Leukemia (AEL); Iacobucci, I. et al. Nature Genetics, 2019	https://ega-archive.org/studies/EGAS00001002537	Acute Erythroid Leukemia (AEL); Iacobucci, I. et al. Nature Genetics, 2019	https://ega-archive.org/studies/EGAS00001002537	Not Available	no WGS	no WGS	no WGS	Acute Erythroid Leukemia (AEL); Iacobucci, I. et al. Nature Genetics, 2019	https://ega-archive.org/studies/EGAS00001002537	Not Available		Other-US (primarily admixed with European or African ancestry)	0.1895	0.0424	0.0843	0	0.6838
SJAEL011884_D1	Female	Peripheral Blood	0.04	0.1	Diagnosis	M6	Acute myeloid leukemia with defining genetic abnormalities	Acute myeloid leukemia, myelodysplasia-related	Acute myeloid leukemia with MYB::GATA1	AML with myelodysplasia-related cytogenetic abnormalities	Acute myeloid leukemia with MYB::GATA1	46,X,t(X;6)(p11;q23) (18/90%) 46,idem,del(5)(q32q35) ( 2/10%)	NO	NO	YES	NO	NO	GATA1	MYB::GATA1	MYB-GATA1 ( t(X;6)(p11;q23))	Possible	75	198			RNA-Seq and WES data	Acute Erythroid Leukemia (AEL); Iacobucci, I. et al. Nature Genetics, 2019	https://ega-archive.org/studies/EGAS00001002537	Acute Erythroid Leukemia (AEL); Iacobucci, I. et al. Nature Genetics, 2019	https://ega-archive.org/studies/EGAS00001002537	Not Available	no WGS	no WGS	no WGS	Acute Erythroid Leukemia (AEL); Iacobucci, I. et al. Nature Genetics, 2019	https://ega-archive.org/studies/EGAS00001002537	Not Available		Black	0.1142	0	0	0	0.8858
SJAEL015024_D1	Male	Not Available	11.8	11.8	Diagnosis	M6	Acute myeloid leukemia with defining genetic abnormalities	Acute myeloid leukemia with NPM1 mutation	Not applicable	AML with mutated NPM1	Not applicable	Not Available	NA	NA	NA	NA	NA	NPM1	NPM1|L287fs|41%	not applicable	mutation_driven	50	Not Available	Not Available	Not Available	RNA-Seq and WES data, tumor sample only	Acute Erythroid Leukemia (AEL); Iacobucci, I. et al. Nature Genetics, 2019	https://ega-archive.org/studies/EGAS00001002537	Acute Erythroid Leukemia (AEL); Iacobucci, I. et al. Nature Genetics, 2019	https://ega-archive.org/studies/EGAS00001002537	Not Available	no WGS	no WGS	no WGS	Acute Erythroid Leukemia (AEL); Iacobucci, I. et al. Nature Genetics, 2019	https://ega-archive.org/studies/EGAS00001002537	Not Available		White	0.9219	0	0	0.0659	0.0123
SJAEL015026_R1	Male	Not Available	14.2	14.2	Diagnosis	M6	Acute myeloid leukemia with defining genetic abnormalities	Acute myeloid leukemia with other defined genetic alterations	Acute myeloid leukemia with UBTF tandem duplication	AML not otherwise specified (NOS)	Not applicable	46,XY	NO	NO	NO	NO	NO	UBTF	UBTF::TD	not applicable	mutation_driven	35	23.1	Not Available	Not Available	RNA-Seq and WES data, tumor sample only	Acute Erythroid Leukemia (AEL); Iacobucci, I. et al. Nature Genetics, 2019	https://ega-archive.org/studies/EGAS00001002537	Acute Erythroid Leukemia (AEL); Iacobucci, I. et al. Nature Genetics, 2019	https://ega-archive.org/studies/EGAS00001002537	Not Available	no WGS	no WGS	no WGS	Acute Erythroid Leukemia (AEL); Iacobucci, I. et al. Nature Genetics, 2019	https://ega-archive.org/studies/EGAS00001002537	Not Available		White	0.9029	0	0	0.0783	0.0188
SJAEL015027_D1	Male	Not Available	9.3	9.3	Diagnosis	M6	Acute myeloid leukemia with defining genetic abnormalities	Acute myeloid leukemia with NPM1 mutation	Not applicable	AML with mutated NPM1	Not applicable	46,XY[18]	NO	NO	NO	NO	NO	NPM1	NPM1|W288fs|47%	not applicable	mutation_driven	30	Not Available	Not Available	Not Available	RNA-Seq and WES data, tumor sample only	Acute Erythroid Leukemia (AEL); Iacobucci, I. et al. Nature Genetics, 2019	https://ega-archive.org/studies/EGAS00001002537	Acute Erythroid Leukemia (AEL); Iacobucci, I. et al. Nature Genetics, 2019	https://ega-archive.org/studies/EGAS00001002537	Not Available	no WGS	no WGS	no WGS	Acute Erythroid Leukemia (AEL); Iacobucci, I. et al. Nature Genetics, 2019	https://ega-archive.org/studies/EGAS00001002537	Not Available		White	1	0	0	0	0
SJAEL018170_D1	Female	Not Available	14	14	Diagnosis	M6	Acute myeloid leukemia with defining genetic abnormalities	Acute myeloid leukemia with other defined genetic alterations	Acute myeloid leukemia with UBTF tandem duplication	AML not otherwise specified (NOS)	Not applicable	46,XX[20]	NO	NO	NO	NO	NO	UBTF	UBTF::TD	not applicable	mutation_driven	9.7 (>50% erythroblasts)	11	Not Available	Not Available	RNA-Seq and WES data, tumor sample only	Acute Erythroid Leukemia (AEL); Iacobucci, I. et al. Nature Genetics, 2019	https://ega-archive.org/studies/EGAS00001002537	Acute Erythroid Leukemia (AEL); Iacobucci, I. et al. Nature Genetics, 2019	https://ega-archive.org/studies/EGAS00001002537	Not Available	no WGS	no WGS	no WGS	Acute Erythroid Leukemia (AEL); Iacobucci, I. et al. Nature Genetics, 2019	https://ega-archive.org/studies/EGAS00001002537	Not Available		East Asian	0	0.0346	0.9654	0	0
SJAEL018172_D1	Female	Not Available	1	1	Diagnosis	M6	Acute myeloid leukemia with defining genetic abnormalities	Acute myeloid leukemia with NUP98 rearrangement	Not applicable	AML with other rare recurring translocations	Acute myeloid leukemia with t(11;12)(p15.4;p13.3)/NUP98::KDM5A	46,XX[20]	NO	NO	NO	NO	NO	NUP98r	NUP98::KDM5A	NUP98-KDM5A (t(11;12)(p15;p13))	Not_possible	25.5	72.4	Not Available	Not Available	RNA-Seq and WES data, tumor sample only	Acute Erythroid Leukemia (AEL); Iacobucci, I. et al. Nature Genetics, 2019	https://ega-archive.org/studies/EGAS00001002537	Acute Erythroid Leukemia (AEL); Iacobucci, I. et al. Nature Genetics, 2019	https://ega-archive.org/studies/EGAS00001002537	Not Available	no WGS	no WGS	no WGS	Acute Erythroid Leukemia (AEL); Iacobucci, I. et al. Nature Genetics, 2019	https://ega-archive.org/studies/EGAS00001002537	Not Available		East Asian	0	0.0201	0.9799	0	0
SJAEL018173_D1	Male	Not Available	10	10	Diagnosis	M6	Acute myeloid leukemia with defining genetic abnormalities	Acute myeloid leukemia, myelodysplasia-related	Not applicable	AML not otherwise specified (NOS)	Acute myeloid leukemia with KMT2A-PTD	46,XY[20]	NO	NO	NO	NO	NO	KMT2A-PTD	KMT2A-PTD	not applicable	mutation_driven	21.2	39	Not Available	Not Available	RNA-Seq and WES data, tumor sample only	Acute Erythroid Leukemia (AEL); Iacobucci, I. et al. Nature Genetics, 2019	https://ega-archive.org/studies/EGAS00001002537	Acute Erythroid Leukemia (AEL); Iacobucci, I. et al. Nature Genetics, 2019	https://ega-archive.org/studies/EGAS00001002537	Not Available	no WGS	no WGS	no WGS	Acute Erythroid Leukemia (AEL); Iacobucci, I. et al. Nature Genetics, 2019	https://ega-archive.org/studies/EGAS00001002537	Not Available		East Asian	0	0.0341	0.9659	0	0
SJAEL018175_D1	Female	Not Available	12	12	Diagnosis	M6	Acute myeloid leukemia, defined by differentiation	Acute erythroid leukemia	Not applicable	MDS/AML with mutated TP53	Not applicable	45,XX,ins(1;?)(q21;?), add(4)(q12), add(7)(q36),der(17;18)(q10;q10)[20	YES	NO	NO	NO	NO	Unclassified	no-defining alteration	not applicable	No_pathogenic_fusion	27.5	19	Not Available	Not Available	RNA-Seq and WES data, tumor sample only	Acute Erythroid Leukemia (AEL); Iacobucci, I. et al. Nature Genetics, 2019	https://ega-archive.org/studies/EGAS00001002537	Acute Erythroid Leukemia (AEL); Iacobucci, I. et al. Nature Genetics, 2019	https://ega-archive.org/studies/EGAS00001002537	Not Available	no WGS	no WGS	no WGS	Acute Erythroid Leukemia (AEL); Iacobucci, I. et al. Nature Genetics, 2019	https://ega-archive.org/studies/EGAS00001002537	Not Available		East Asian	0	0.031	0.969	0	0
SJAEL018176_D1	Male	Not Available	1	1	Diagnosis	M6	Acute myeloid leukemia, defined by differentiation	Acute erythroid leukemia	Not applicable	AML with myelodysplasia-related gene mutations	Not applicable	46,XY,-7,+mar[17]/46,idem,del(6)(q?)[3]	YES	YES	NO	NO	NO	Unclassified	no-defining alteration	not applicable	No_pathogenic_fusion	28	161	Not Available	Not Available	RNA-Seq and WES data, tumor sample only	Acute Erythroid Leukemia (AEL); Iacobucci, I. et al. Nature Genetics, 2019	https://ega-archive.org/studies/EGAS00001002537	Acute Erythroid Leukemia (AEL); Iacobucci, I. et al. Nature Genetics, 2019	https://ega-archive.org/studies/EGAS00001002537	Not Available	no WGS	no WGS	no WGS	Acute Erythroid Leukemia (AEL); Iacobucci, I. et al. Nature Genetics, 2019	https://ega-archive.org/studies/EGAS00001002537	Not Available		East Asian	0	0	1	0	0
SJAEL018177_D1	Male	Not Available	1	1	Diagnosis	M6	Acute myeloid leukemia, defined by differentiation	Acute erythroid leukemia	Not applicable	AML with myelodysplasia-related cytogenetic abnormalities	Not applicable	46,XY,-7[20]	NO	YES	NO	NO	NO	Unclassified	no-defining alteration	not applicable	No_pathogenic_fusion	20	127	Not Available	Not Available	RNA-Seq and WES data, tumor sample only	Acute Erythroid Leukemia (AEL); Iacobucci, I. et al. Nature Genetics, 2019	https://ega-archive.org/studies/EGAS00001002537	Acute Erythroid Leukemia (AEL); Iacobucci, I. et al. Nature Genetics, 2019	https://ega-archive.org/studies/EGAS00001002537	Not Available	no WGS	no WGS	no WGS	Acute Erythroid Leukemia (AEL); Iacobucci, I. et al. Nature Genetics, 2019	https://ega-archive.org/studies/EGAS00001002537	Not Available		East Asian	0	0.0262	0.9738	0	0
SJAML001408_D1	Male	Bone Marrow	3.915	3.915	Diagnosis	M5	Acute myeloid leukemia with defining genetic abnormalities	Acute myeloid leukemia with KMT2A rearrangement	Not applicable	AML with other KMT2A rearrangements	Not applicable	46,XY,t(1;11)(q21;q23)	NO	NO	NO	NO	NO	KMT2Ar	KMT2A::MLLT11	KMT2A-MLLT11 (t(1;11)(q21;q23))	Possible	77	3.7			RNA-Seq, WGS, and WES data	AMLNKD; Fornerod, M. et al. Blood Cancer Discov., 2021	https://ega-archive.org/studies/EGAS00001004701	AMLNKD; Fornerod, M. et al. Blood Cancer Discov., 2021	https://ega-archive.org/studies/EGAS00001004701	https://permalinks.stjude.cloud/permalinks/PedAML	AMLNKD; Fornerod, M. et al. Blood Cancer Discov., 2021	https://ega-archive.org/studies/EGAS00001004701	https://permalinks.stjude.cloud/permalinks/PedAML	AMLNKD; Fornerod, M. et al. Blood Cancer Discov., 2021	https://ega-archive.org/studies/EGAS00001004701	https://permalinks.stjude.cloud/permalinks/PedAML		Black	0.1427	0.0131	0	0	0.8442
SJAML001409_D2	Female	Bone Marrow	4.1	4.1	Diagnosis	M1	Acute myeloid leukemia with defining genetic abnormalities	Acute myeloid leukemia with NUP98 rearrangement	Not applicable	AML with other rare recurring translocations	Acute myeloid leukemia with NUP98 and other partners	46,XX,t(4; 11)(q21; p15)	NO	NO	NO	NO	NO	NUP98r	NUP98::RAP1GDS1	NUP98-RAP1GDS1 (t(4; 11)(q21; p15))	Possible	99	29.9			RNA-Seq and WGS data	AML02 (NCT00136084)	NA	Newly uploaded	https://ega-archive.org/studies/EGAS00001005760	https://permalinks.stjude.cloud/panaml	Newly uploaded	https://ega-archive.org/studies/EGAS00001005760	https://permalinks.stjude.cloud/panaml	no WES	no WES	no WES		White	1	0	0	0	0
SJAML001414_D3	Male	Bone Marrow	12.7	12.7	Diagnosis	M4	Acute myeloid leukemia with defining genetic abnormalities	Acute myeloid leukemia with NUP98 rearrangement	Not applicable	AML with other rare recurring translocations	Acute myeloid leukemia with t(5;11)(q35.2;p15.4)/NUP98::NSD1	46,XY [20/20]	NO	NO	NO	NO	NO	NUP98r	NUP98::NSD1	NUP98-NSD1 (t(5;11)(q35; p15.5))	Not_possible	81	247.9	Allogeneic	pre-transplant	RNA-Seq and WGS data	AML02 (NCT00136084)	NA	Newly uploaded	https://ega-archive.org/studies/EGAS00001005760	https://permalinks.stjude.cloud/panaml	Newly uploaded	https://ega-archive.org/studies/EGAS00001005760	https://permalinks.stjude.cloud/panaml	no WES	no WES	no WES		White	0.9826	0.0174	0	0	0
SJAML001417_D1	Female	Bone Marrow	14.59	14.59	Diagnosis	M4	Acute myeloid leukemia with defining genetic abnormalities	Acute myeloid leukemia, myelodysplasia-related	Acute myeloid leukemia with NPM1::CCDC28A	AML with myelodysplasia-related cytogenetic abnormalities	Acute myeloid leukemia with NPM1::CCDC28A	47,XX,t(5;6)(q33;q21),der(7)t(7;13)(p22;q14),+20 (18/90%) .ish t(5;6)(wcp5+,wcp6+;wcp6+,wcp5),der(7)t(7;13) (wcp7+,wcp13+) 46,XX (2/10%)	YES	NO	NO	NO	NO	NPM1	NPM1::CCDC28A	NPM1-CCDC28A (t(5;6)(q33;q21))	Possible	94	4.8 PB	Allogeneic	pre-transplant	RNA-Seq, WGS, and WES data	Pilot; Rusch, M. et al. Nature Communications, 2018	https://ega-archive.org/studies/EGAS00001002217	Pilot; Rusch, M. et al. Nature Communications, 2018	https://ega-archive.org/studies/EGAS00001002217	https://permalinks.stjude.cloud/permalinks/cts	Pilot; Rusch, M. et al. Nature Communications, 2018	https://ega-archive.org/studies/EGAS00001002217	https://permalinks.stjude.cloud/permalinks/cts	Pilot; Rusch, M. et al. Nature Communications, 2018	https://ega-archive.org/studies/EGAS00001002217	https://permalinks.stjude.cloud/permalinks/cts		Black	0.174	0	0	0	0.826
SJAML001427_D3	Male	Bone Marrow	21.2	21.2	Diagnosis	M4	Acute myeloid leukemia with defining genetic abnormalities	Acute myeloid leukemia with NPM1 mutation	Not applicable	AML with mutated NPM1	Not applicable	unk	NA	NA	NA	NA	NA	NPM1	NPM1|W288fs|47%	not applicable	mutation_driven	Not Available	Not Available			RNA-Seq, WGS, and WES data	AMLNKD; Fornerod, M. et al. Blood Cancer Discov., 2021	NA	Newly uploaded	https://ega-archive.org/studies/EGAS00001005760	https://permalinks.stjude.cloud/panaml	AMLNKD; Fornerod, M. et al. Blood Cancer Discov., 2021	https://ega-archive.org/studies/EGAS00001004701	https://permalinks.stjude.cloud/permalinks/PedAML	AMLNKD; Fornerod, M. et al. Blood Cancer Discov., 2021	https://ega-archive.org/studies/EGAS00001004701	https://permalinks.stjude.cloud/permalinks/PedAML		White	1	0	0	0	0
SJAML001428_D1	Male	Bone Marrow	15.28	15.28	Diagnosis	M4	Acute myeloid leukemia with defining genetic abnormalities	Acute myeloid leukemia with other defined genetic alterations	Acute myeloid leukemia with UBTF tandem duplication	AML not otherwise specified (NOS)	Not applicable	46,XY	NO	NO	NO	NO	NO	UBTF	UBTF::TD	not applicable	mutation_driven	27.5	12.2	Allogeneic	pre-transplant	RNA-Seq, WGS, and WES data	AMLNKD; Fornerod, M. et al. Blood Cancer Discov., 2021	https://ega-archive.org/studies/EGAS00001004701	AMLNKD; Fornerod, M. et al. Blood Cancer Discov., 2021	https://ega-archive.org/studies/EGAS00001004701	https://permalinks.stjude.cloud/permalinks/PedAML	AMLNKD; Fornerod, M. et al. Blood Cancer Discov., 2021	https://ega-archive.org/studies/EGAS00001004701	https://permalinks.stjude.cloud/permalinks/PedAML	AMLNKD; Fornerod, M. et al. Blood Cancer Discov., 2021	https://ega-archive.org/studies/EGAS00001004701	https://permalinks.stjude.cloud/permalinks/PedAML		East Asian	0	0	1	0	0
SJAML001430_D2	Female	Bone Marrow	13.05	13.05	Diagnosis	M4	Acute myeloid leukemia with defining genetic abnormalities	Acute myeloid leukemia with NPM1 mutation	Not applicable	AML with mutated NPM1	Not applicable	46,XX	NO	NO	NO	NO	NO	NPM1	NPM1|L287fs|47%	not applicable	mutation_driven	42	30.4	Allogeneic	pre-transplant	RNA-Seq and WES data + WGS data with tumor only samples	AMLNKD; Fornerod, M. et al. Blood Cancer Discov., 2021	https://ega-archive.org/studies/EGAS00001004701	AMLNKD; Fornerod, M. et al. Blood Cancer Discov., 2021	https://ega-archive.org/studies/EGAS00001004701	https://permalinks.stjude.cloud/permalinks/PedAML	AMLNKD; Fornerod, M. et al. Blood Cancer Discov., 2021	https://ega-archive.org/studies/EGAS00001004701	https://permalinks.stjude.cloud/permalinks/PedAML	AMLNKD; Fornerod, M. et al. Blood Cancer Discov., 2021	https://ega-archive.org/studies/EGAS00001004701	https://permalinks.stjude.cloud/permalinks/PedAML		White	1	0	0	0	0
SJAML001440_D2	Female	Bone Marrow	6	11.4	Relapse	M1	Acute myeloid leukemia with defining genetic abnormalities	Acute myeloid leukemia with KMT2A rearrangement	Not applicable	AML with other KMT2A rearrangements	Not applicable	46,XX,add(2)(p25),del(3)(p13),del(3)(q12),del(6)(q21),add(8)(p23),t(11;19)(q23;p13.1),add(14)(q32), add(16)(p13.3) [host] [17/85%] 46,XY [donor] [ 3/15%]	YES	NO	NO	NO	NO	KMT2Ar	KMT2A::ELL	KMT2A-ELL (t(11;19)(q23;p13.1))	Possible	45	2.9	Allogeneic	1749.56	RNA-Seq and WGS data	AML02 (NCT00136084)	NA	Newly uploaded	https://ega-archive.org/studies/EGAS00001005760	https://permalinks.stjude.cloud/panaml	Newly uploaded	https://ega-archive.org/studies/EGAS00001005760	https://permalinks.stjude.cloud/panaml	no WES	no WES	no WES		White	1	0	0	0	0
SJAML001441_D3	Male	Bone Marrow	11.8	11.8	Diagnosis	M4	Acute myeloid leukemia with defining genetic abnormalities	Acute myeloid leukemia with NUP98 rearrangement	Not applicable	AML with other rare recurring translocations	Acute myeloid leukemia with t(5;11)(q35.2;p15.4)/NUP98::NSD1	46,XY [20/20]	NO	NO	NO	NO	NO	NUP98r	NUP98::NSD1	NUP98-NSD1 (t(5;11)(q35; p15.5))	Not_possible	93	101			RNA-Seq and WGS data	AML02 (NCT00136084)	NA	Newly uploaded	https://ega-archive.org/studies/EGAS00001005760	https://permalinks.stjude.cloud/panaml	Newly uploaded	https://ega-archive.org/studies/EGAS00001005760	https://permalinks.stjude.cloud/panaml	no WES	no WES	no WES		Black	0.1272	0	0	0	0.8728
SJAML001442_D2	Male	Bone Marrow	1.6	1.6	Diagnosis	M5	Acute myeloid leukemia with defining genetic abnormalities	Acute myeloid leukemia with KMT2A rearrangement	Not applicable	AML with other KMT2A rearrangements	Not applicable	46,XY,der(10)ins(10; 11)(p12; q23q23)t(10; 11)(q22; q23),der(11)t(10; 11) [19/20]; 45,XY,-22 [1/20]	YES	NO	NO	NO	NO	KMT2Ar	KMT2A::MLLT10	KMT2A-MLLT10 (t(10;11)(p12;q23))	Possible	88	11.5	Allogeneic	pre-transplant	RNA-Seq and WGS data	AML02 (NCT00136084)	NA	Newly uploaded	https://ega-archive.org/studies/EGAS00001005760	https://permalinks.stjude.cloud/panaml	Newly uploaded	https://ega-archive.org/studies/EGAS00001005760	https://permalinks.stjude.cloud/panaml	no WES	no WES	no WES		Black	0.1315	0	0	0	0.8685
SJAML001444_D1	Male	Peripheral Blood	8.7	8.7	Diagnosis	M4	Acute myeloid leukemia with defining genetic abnormalities	Acute myeloid leukemia with KMT2A rearrangement	Not applicable	AML with other KMT2A rearrangements	Not applicable	46,XY,t(6; 11)(q27; q23)	NO	NO	NO	NO	NO	KMT2Ar	KMT2A::MLLT4	KMT2A-MLLT4 (t(6; 11)(q27; q23))	Possible	80	121.1			RNA-Seq, WGS, and WES data	AMLNKD; Fornerod, M. et al. Blood Cancer Discov., 2021	https://ega-archive.org/studies/EGAS00001004701	AMLNKD; Fornerod, M. et al. Blood Cancer Discov., 2021	https://ega-archive.org/studies/EGAS00001004701	https://permalinks.stjude.cloud/permalinks/PedAML	AMLNKD; Fornerod, M. et al. Blood Cancer Discov., 2021	https://ega-archive.org/studies/EGAS00001004701	https://permalinks.stjude.cloud/permalinks/PedAML	AMLNKD; Fornerod, M. et al. Blood Cancer Discov., 2021	https://ega-archive.org/studies/EGAS00001004701	https://permalinks.stjude.cloud/permalinks/PedAML		Black	0.105	0	0	0.0413	0.8538
SJAML003320_D3	Male	Bone Marrow	8.84932	8.84932	Diagnosis	M5	Acute myeloid leukemia with defining genetic abnormalities	Acute myeloid leukemia with KMT2A rearrangement	Not applicable	AML with other KMT2A rearrangements	Not applicable	46,XY,t(11;19)(q23;p13.3)[20]	NO	NO	NO	NO	NO	KMT2Ar	KMT2A::MLLT1	KMT2A-MLLT1 (t(11;19)(q23;p13.3))	Possible	98	2.6	Allogeneic	pre-transplant	RNA-Seq and WES data	Infant; Andersson A.K. et al. Nature Genetics, 2015	NA	Newly uploaded	https://ega-archive.org/studies/EGAS00001005760	https://permalinks.stjude.cloud/panaml	no WGS	no WGS	no WGS	Infant; Andersson A.K. et al. Nature Genetics, 2015	https://ega-archive.org/studies/EGAS00001000246	https://permalinks.stjude.cloud/permalinks/PCGP	White	White	1	0	0	0	0
SJAML003321_D1	Male	Bone Marrow	10.9315	10.9315	Diagnosis	M5	Acute myeloid leukemia with defining genetic abnormalities	Acute myeloid leukemia with KMT2A rearrangement	Not applicable	AML with other KMT2A rearrangements	Not applicable	46,XY,t(6;11)(q27;q23)[4]/51,sl,+5,+der(6)t(6;11)(q27;q23),+8,+19,+21[5]/55,sl1,-5,+9,+10,+13,+16,+18[7]/56,sl2,+19[cp4]	YES	NO	NO	YES	YES	KMT2Ar	KMT2A::MLLT4	KMT2A-MLLT4 (t(6; 11)(q27; q23))	Possible	83	6.3	Allogeneic	pre-transplant	RNA-Seq, WGS, and WES data	Infant; Andersson A.K. et al. Nature Genetics, 2015	NA	Newly uploaded	https://ega-archive.org/studies/EGAS00001005760	https://permalinks.stjude.cloud/panaml	Newly uploaded	https://ega-archive.org/studies/EGAS00001005760	https://permalinks.stjude.cloud/panaml	Infant; Andersson A.K. et al. Nature Genetics, 2015	https://ega-archive.org/studies/EGAS00001000246	https://permalinks.stjude.cloud/permalinks/PCGP	White	White	0.9844	0	0	0	0.0156
SJAML003322_D3	Male	Bone Marrow	14.389	14.389	Diagnosis	M5	Acute myeloid leukemia with defining genetic abnormalities	Acute myeloid leukemia with KMT2A rearrangement	Not applicable	AML with other KMT2A rearrangements	Not applicable	46,XY,ins(10;11)(p12;q23q23)[20]	NO	NO	NO	YES	NO	KMT2Ar	KMT2A::MLLT10	KMT2A-MLLT10 (t(10;11)(p12;q23))	Possible	94	10.8	Allogeneic	pre-transplant	RNA-Seq, WGS, and WES data	Infant; Andersson A.K. et al. Nature Genetics, 2015	NA	Newly uploaded	https://ega-archive.org/studies/EGAS00001005760	https://permalinks.stjude.cloud/panaml	Newly uploaded	https://ega-archive.org/studies/EGAS00001005760	https://permalinks.stjude.cloud/panaml	Infant; Andersson A.K. et al. Nature Genetics, 2015	https://ega-archive.org/studies/EGAS00001000246	https://permalinks.stjude.cloud/permalinks/PCGP	White	White	0.9893	0.0107	0	0	0
SJAML007109_D2	Female	Bone Marrow	15.6	15.6	Diagnosis	M4	Acute myeloid leukemia with defining genetic abnormalities	Acute myeloid leukemia with CBFB::MYH11 fusion	Not applicable	AML with inv(16)(p13.1q22) or t(16;16)(p13.1;q22)/CBFB::MYH11	Not applicable	46,XX,inv(16)(p13.1q22) (20/100%)	NO	NO	NO	NO	NO	CBFB::MYH11	CBFB::MYH11	CBFB-MYH11 (inv(16)(p13.1q22))	Possible	30	12.9	Allogeneic	pre-transplant	RNA-Seq and WES data	Core Binding Factor Leukemias; Faber, Z.J. et al. Nature Genetics, 2016	NA	Newly uploaded	https://ega-archive.org/studies/EGAS00001005760	https://permalinks.stjude.cloud/panaml	no WGS	no WGS	no WGS	Core Binding Factor Leukemias; Faber, Z.J. et al. Nature Genetics, 2016	https://ega-archive.org/studies/EGAS00001000349	https://permalinks.stjude.cloud/permalinks/PCGP	White	White	1	0	0	0	0
SJAML007110_D1	Male	Bone Marrow	7.26849	7.26849	Diagnosis	M2	Acute myeloid leukemia with defining genetic abnormalities	Acute myeloid leukemia with RUNX1::RUNX1T1 fusion	Not applicable	AML with t(8;21)(q22;q22.1)/RUNX1::RUNX1T1	Not applicable	45,X,-Y,t(8;21)(q22;q22)[17]/46,XY[3]	NO	NO	NO	NO	NO	RUNX1::RUNX1T1	RUNX1::RUNX1T1	RUNX1-RUNX1T1 (t(8;21)(q22;q22))	Possible	63	4.3			RNA-Seq and WES data	Core Binding Factor Leukemias; Faber, Z.J. et al. Nature Genetics, 2016	https://ega-archive.org/studies/EGAS00001000349	Newly uploaded	https://ega-archive.org/studies/EGAS00001005760	https://permalinks.stjude.cloud/panaml	no WGS	no WGS	no WGS	Core Binding Factor Leukemias; Faber, Z.J. et al. Nature Genetics, 2016	https://ega-archive.org/studies/EGAS00001000349	https://permalinks.stjude.cloud/permalinks/PCGP	Black	Black	0.1273	0	0	0	0.8727
SJAML007111_D1	Male	Bone Marrow	15.2685	15.2685	Diagnosis	M2	Acute myeloid leukemia with defining genetic abnormalities	Acute myeloid leukemia with RUNX1::RUNX1T1 fusion	Not applicable	AML with t(8;21)(q22;q22.1)/RUNX1::RUNX1T1	Not applicable	45,X,-Y,t(8;21)(q22;q22)[20]	NO	NO	NO	NO	NO	RUNX1::RUNX1T1	RUNX1::RUNX1T1	RUNX1-RUNX1T1 (t(8;21)(q22;q22))	Possible	85	21.9			RNA-Seq and WES data	Core Binding Factor Leukemias; Faber, Z.J. et al. Nature Genetics, 2016	https://ega-archive.org/studies/EGAS00001000349	Newly uploaded	https://ega-archive.org/studies/EGAS00001005760	https://permalinks.stjude.cloud/panaml	no WGS	no WGS	no WGS	Core Binding Factor Leukemias; Faber, Z.J. et al. Nature Genetics, 2016	https://ega-archive.org/studies/EGAS00001000349	https://permalinks.stjude.cloud/permalinks/PCGP	White	White	0.9995	0	0	0	0.0005
SJAML007112_D3	Male	Bone Marrow	8.13425	8.13425	Diagnosis	M2	Acute myeloid leukemia with defining genetic abnormalities	Acute myeloid leukemia with RUNX1::RUNX1T1 fusion	Not applicable	AML with t(8;21)(q22;q22.1)/RUNX1::RUNX1T1	Not applicable	46,XY,t(8;21)(q22;q22)[19]/46,XY[1]	NO	NO	NO	NO	NO	RUNX1::RUNX1T1	RUNX1::RUNX1T1	RUNX1-RUNX1T1 (t(8;21)(q22;q22))	Possible	91	31			RNA-Seq and WES data	Core Binding Factor Leukemias; Faber, Z.J. et al. Nature Genetics, 2016	NA	Newly uploaded	https://ega-archive.org/studies/EGAS00001005760	https://permalinks.stjude.cloud/panaml	no WGS	no WGS	no WGS	Core Binding Factor Leukemias; Faber, Z.J. et al. Nature Genetics, 2016	https://ega-archive.org/studies/EGAS00001000349	https://permalinks.stjude.cloud/permalinks/PCGP	Pacific Islander	Other-Asian (dominant admixture with East Asian or South Asian ancestry)	0	0	0.8201	0.1577	0.0222
SJAML007113_D3	Male	Bone Marrow	4.67123	4.67123	Diagnosis	M4	Acute myeloid leukemia with defining genetic abnormalities	Acute myeloid leukemia with CBFB::MYH11 fusion	Not applicable	AML with inv(16)(p13.1q22) or t(16;16)(p13.1;q22)/CBFB::MYH11	Not applicable	46,XY,inv(16)(p13.1q22)[18]/46,XY[2]	NO	NO	NO	NO	NO	CBFB::MYH11	CBFB::MYH11	CBFB-MYH11 (inv(16)(p13.1q22))	Possible	75	46			RNA-Seq and WES data	Core Binding Factor Leukemias; Faber, Z.J. et al. Nature Genetics, 2016	https://ega-archive.org/studies/EGAS00001000349	Newly uploaded	https://ega-archive.org/studies/EGAS00001005760	https://permalinks.stjude.cloud/panaml	no WGS	no WGS	no WGS	Core Binding Factor Leukemias; Faber, Z.J. et al. Nature Genetics, 2016	https://ega-archive.org/studies/EGAS00001000349	https://permalinks.stjude.cloud/permalinks/PCGP	White	White	0.9311	0.0249	0	0.044	0
SJAML007114_D1	Male	Bone Marrow	13.5836	13.5836	Diagnosis	M4	Acute myeloid leukemia with defining genetic abnormalities	Acute myeloid leukemia with CBFB::MYH11 fusion	Not applicable	AML with inv(16)(p13.1q22) or t(16;16)(p13.1;q22)/CBFB::MYH11	Not applicable	46,XY,inv(16)(p13.1q22)[20]	NO	NO	NO	NO	NO	CBFB::MYH11	CBFB::MYH11	CBFB-MYH11 (inv(16)(p13.1q22))	Possible	73	45.4			RNA-Seq and WES data	Core Binding Factor Leukemias; Faber, Z.J. et al. Nature Genetics, 2016	NA	Newly uploaded	https://ega-archive.org/studies/EGAS00001005760	https://permalinks.stjude.cloud/panaml	no WGS	no WGS	no WGS	Core Binding Factor Leukemias; Faber, Z.J. et al. Nature Genetics, 2016	https://ega-archive.org/studies/EGAS00001000349	https://permalinks.stjude.cloud/permalinks/PCGP	White	White	1	0	0	0	0
SJAML007115_D1	Female	Bone Marrow	14.7096	14.7096	Diagnosis	M2	Acute myeloid leukemia with defining genetic abnormalities	Acute myeloid leukemia with RUNX1::RUNX1T1 fusion	Not applicable	AML with t(8;21)(q22;q22.1)/RUNX1::RUNX1T1	Not applicable	46,XX,t(6;21;8;11)(q21;q22;q22;q13)[20]	NO	NO	NO	NO	NO	RUNX1::RUNX1T1	RUNX1::RUNX1T1	RUNX1-RUNX1T1 (t(8;21)(q22;q22))	Possible	61	12.4			RNA-Seq data only	AML08 (NCT00703820)	https://ega-archive.org/studies/EGAS00001005760	Newly uploaded	https://ega-archive.org/studies/EGAS00001005760	https://permalinks.stjude.cloud/panaml	no WGS	no WGS	no WGS	no WES	Not Available	https://permalinks.stjude.cloud/permalinks/PCGP	White	White	0.9882	0	0	0	0.0118
SJAML007116_D1	Male	Bone Marrow	15.7753	15.7753	Diagnosis	M4	Acute myeloid leukemia with defining genetic abnormalities	Acute myeloid leukemia with CBFB::MYH11 fusion	Not applicable	AML with inv(16)(p13.1q22) or t(16;16)(p13.1;q22)/CBFB::MYH11	Not applicable	46,XY,inv(16)(p13.1q22)[19]/46,XY[1]	NO	NO	NO	NO	NO	CBFB::MYH11	CBFB::MYH11	CBFB-MYH11 (inv(16)(p13.1q22))	Possible	84	270.2			RNA-Seq and WES data	Core Binding Factor Leukemias; Faber, Z.J. et al. Nature Genetics, 2016	NA	Newly uploaded	https://ega-archive.org/studies/EGAS00001005760	https://permalinks.stjude.cloud/panaml	no WGS	no WGS	no WGS	Core Binding Factor Leukemias; Faber, Z.J. et al. Nature Genetics, 2016	https://ega-archive.org/studies/EGAS00001000349	https://permalinks.stjude.cloud/permalinks/PCGP	White	Hispanic	0.3822	0.483	0.0927	0.0003	0.0419
SJAML007117_D1	Male	Bone Marrow	20.3014	20.3014	Diagnosis	M2	Acute myeloid leukemia with defining genetic abnormalities	Acute myeloid leukemia with RUNX1::RUNX1T1 fusion	Not applicable	AML with t(8;21)(q22;q22.1)/RUNX1::RUNX1T1	Not applicable	45,X,-Y,t(8;21)(q22;q22)[20]	NO	NO	NO	NO	NO	RUNX1::RUNX1T1	RUNX1::RUNX1T1	RUNX1-RUNX1T1 (t(8;21)(q22;q22))	Possible	56	17.6			RNA-Seq and WES data	Core Binding Factor Leukemias; Faber, Z.J. et al. Nature Genetics, 2016	https://ega-archive.org/studies/EGAS00001000349	Newly uploaded	https://ega-archive.org/studies/EGAS00001005760	https://permalinks.stjude.cloud/panaml	no WGS	no WGS	no WGS	Core Binding Factor Leukemias; Faber, Z.J. et al. Nature Genetics, 2016	https://ega-archive.org/studies/EGAS00001000349	https://permalinks.stjude.cloud/permalinks/PCGP	White	Hispanic	0.4499	0.4866	0.0425	0	0.0209
SJAML007118_D1	Male	Bone Marrow	11.5452	11.5452	Diagnosis	M4	Acute myeloid leukemia with defining genetic abnormalities	Acute myeloid leukemia with CBFB::MYH11 fusion	Not applicable	AML with inv(16)(p13.1q22) or t(16;16)(p13.1;q22)/CBFB::MYH11	Not applicable	46,XY,inv(16)(p13.1q22)[12]	NO	NO	NO	NO	NO	CBFB::MYH11	CBFB::MYH11	CBFB-MYH11 (inv(16)(p13.1q22))	Possible	45	45.4			RNA-Seq and WES data	Core Binding Factor Leukemias; Faber, Z.J. et al. Nature Genetics, 2016	NA	Newly uploaded	https://ega-archive.org/studies/EGAS00001005760	https://permalinks.stjude.cloud/panaml	no WGS	no WGS	no WGS	Core Binding Factor Leukemias; Faber, Z.J. et al. Nature Genetics, 2016	https://ega-archive.org/studies/EGAS00001000349	https://permalinks.stjude.cloud/permalinks/PCGP	White	Hispanic	0.2223	0.6417	0	0.0809	0.0551
SJAML007120_D1	Female	Bone Marrow	15.1863	15.1863	Diagnosis	M2	Acute myeloid leukemia with defining genetic abnormalities	Acute myeloid leukemia with RUNX1::RUNX1T1 fusion	Not applicable	AML with t(8;21)(q22;q22.1)/RUNX1::RUNX1T1	Not applicable	46,XX,t(8;21)(q22;q22)[20]	NO	NO	NO	NO	NO	RUNX1::RUNX1T1	RUNX1::RUNX1T1	RUNX1-RUNX1T1 (t(8;21)(q22;q22))	Possible	53	35.6			RNA-Seq and WES data	Core Binding Factor Leukemias; Faber, Z.J. et al. Nature Genetics, 2016	https://ega-archive.org/studies/EGAS00001000349	Newly uploaded	https://ega-archive.org/studies/EGAS00001005760	https://permalinks.stjude.cloud/panaml	no WGS	no WGS	no WGS	Core Binding Factor Leukemias; Faber, Z.J. et al. Nature Genetics, 2016	https://ega-archive.org/studies/EGAS00001000349	https://permalinks.stjude.cloud/permalinks/PCGP	Black	Other-US (primarily admixed with European or African ancestry)	0.3785	0	0	0	0.6215
SJAML007122_D1	Male	Bone Marrow	18.7616	18.7616	Diagnosis	M4	Acute myeloid leukemia with defining genetic abnormalities	Acute myeloid leukemia with CBFB::MYH11 fusion	Not applicable	AML with inv(16)(p13.1q22) or t(16;16)(p13.1;q22)/CBFB::MYH11	Not applicable	46,XY,inv(16)(p13.1q22)[14]/46,XY[6]	NO	NO	NO	NO	NO	CBFB::MYH11	CBFB::MYH11	CBFB-MYH11 (inv(16)(p13.1q22))	Possible	52	42.3			RNA-Seq and WES data	Core Binding Factor Leukemias; Faber, Z.J. et al. Nature Genetics, 2016	https://ega-archive.org/studies/EGAS00001000349	Newly uploaded	https://ega-archive.org/studies/EGAS00001005760	https://permalinks.stjude.cloud/panaml	no WGS	no WGS	no WGS	Core Binding Factor Leukemias; Faber, Z.J. et al. Nature Genetics, 2016	https://ega-archive.org/studies/EGAS00001000349	https://permalinks.stjude.cloud/permalinks/PCGP	White	White	1	0	0	0	0
SJAML007123_D1	Male	Bone Marrow	15.811	15.811	Diagnosis	M4	Acute myeloid leukemia with defining genetic abnormalities	Acute myeloid leukemia with CBFB::MYH11 fusion	Not applicable	AML with inv(16)(p13.1q22) or t(16;16)(p13.1;q22)/CBFB::MYH11	Not applicable	46,XY,inv(16)(p13.1q22)[15]/47,idem,+8[5]	NO	NO	NO	YES	NO	CBFB::MYH11	CBFB::MYH11	CBFB-MYH11 (inv(16)(p13.1q22))	Possible	63	99.6			RNA-Seq and WES data	Core Binding Factor Leukemias; Faber, Z.J. et al. Nature Genetics, 2016	NA	Newly uploaded	https://ega-archive.org/studies/EGAS00001005760	https://permalinks.stjude.cloud/panaml	no WGS	no WGS	no WGS	Core Binding Factor Leukemias; Faber, Z.J. et al. Nature Genetics, 2016	https://ega-archive.org/studies/EGAS00001000349	https://permalinks.stjude.cloud/permalinks/PCGP	White	White	1	0	0	0	0
SJAML007124_D1	Male	Bone Marrow	5.67123	5.67123	Diagnosis	M2	Acute myeloid leukemia with defining genetic abnormalities	Acute myeloid leukemia with RUNX1::RUNX1T1 fusion	Not applicable	AML with t(8;21)(q22;q22.1)/RUNX1::RUNX1T1	Not applicable	45,X,-Y,t(8;21)(q22;q22)[20]	NO	NO	NO	NO	NO	RUNX1::RUNX1T1	RUNX1::RUNX1T1	RUNX1-RUNX1T1 (t(8;21)(q22;q22))	Possible	54	24.5			RNA-Seq and WES data	Core Binding Factor Leukemias; Faber, Z.J. et al. Nature Genetics, 2016	https://ega-archive.org/studies/EGAS00001000349	Newly uploaded	https://ega-archive.org/studies/EGAS00001005760	https://permalinks.stjude.cloud/panaml	no WGS	no WGS	no WGS	Core Binding Factor Leukemias; Faber, Z.J. et al. Nature Genetics, 2016	https://ega-archive.org/studies/EGAS00001000349	https://permalinks.stjude.cloud/permalinks/PCGP	White	Hispanic	0.229	0.687	0.0502	0	0.0337
SJAML007142_D1	Male	Bone Marrow	15.8685	15.8685	Diagnosis	M4	Acute myeloid leukemia with defining genetic abnormalities	Acute myeloid leukemia with RUNX1::RUNX1T1 fusion	Not applicable	AML with t(8;21)(q22;q22.1)/RUNX1::RUNX1T1	Not applicable	46,X,-Y,+8,t(8;21)(q22;q22)[19]/46,XY[1]	YES	NO	NO	YES	NO	RUNX1::RUNX1T1	RUNX1::RUNX1T1	RUNX1-RUNX1T1 (t(8;21)(q22;q22))	Possible	35	49.3			RNA-Seq and WES data	Core Binding Factor Leukemias; Faber, Z.J. et al. Nature Genetics, 2016	https://ega-archive.org/studies/EGAS00001000349	Newly uploaded	https://ega-archive.org/studies/EGAS00001005760	https://permalinks.stjude.cloud/panaml	no WGS	no WGS	no WGS	Core Binding Factor Leukemias; Faber, Z.J. et al. Nature Genetics, 2016	https://ega-archive.org/studies/EGAS00001000349	https://permalinks.stjude.cloud/permalinks/PCGP	White	White	0.9857	0.0142	0	0	0
SJAML007143_D1	Male	Bone Marrow	14.6247	14.6247	Diagnosis	M2	Acute myeloid leukemia with defining genetic abnormalities	Acute myeloid leukemia with RUNX1::RUNX1T1 fusion	Not applicable	AML with t(8;21)(q22;q22.1)/RUNX1::RUNX1T1	Not applicable	46,XY,t(8;21)(q22;q22)[19]/46,XY[4]	NO	NO	NO	NO	NO	RUNX1::RUNX1T1	RUNX1::RUNX1T1	RUNX1-RUNX1T1 (t(8;21)(q22;q22))	Possible	51	11.2			RNA-Seq and WES data	Core Binding Factor Leukemias; Faber, Z.J. et al. Nature Genetics, 2016	https://ega-archive.org/studies/EGAS00001000349	Newly uploaded	https://ega-archive.org/studies/EGAS00001005760	https://permalinks.stjude.cloud/panaml	no WGS	no WGS	no WGS	Core Binding Factor Leukemias; Faber, Z.J. et al. Nature Genetics, 2016	https://ega-archive.org/studies/EGAS00001000349	https://permalinks.stjude.cloud/permalinks/PCGP	White	White	1	0	0	0	0
SJAML007144_D1	Female	Bone Marrow	17.526	17.526	Diagnosis	M4	Acute myeloid leukemia with defining genetic abnormalities	Acute myeloid leukemia with CBFB::MYH11 fusion	Not applicable	AML with inv(16)(p13.1q22) or t(16;16)(p13.1;q22)/CBFB::MYH11	Not applicable	46,XX,ins(16)(q22p13.1p13.3)[20]	NO	NO	NO	NO	NO	CBFB::MYH11	CBFB::MYH11	CBFB-MYH11 (inv(16)(p13.1q22))	Possible	89	138.7			RNA-Seq and WES data	Core Binding Factor Leukemias; Faber, Z.J. et al. Nature Genetics, 2016	NA	Newly uploaded	https://ega-archive.org/studies/EGAS00001005760	https://permalinks.stjude.cloud/panaml	no WGS	no WGS	no WGS	Core Binding Factor Leukemias; Faber, Z.J. et al. Nature Genetics, 2016	https://ega-archive.org/studies/EGAS00001000349	https://permalinks.stjude.cloud/permalinks/PCGP	White	Other-US (primarily admixed with European or African ancestry)	0.797	0	0	0.1443	0.0587
SJAML007152_D1	Male	Bone Marrow	4.56438	4.56438	Diagnosis	M4	Acute myeloid leukemia with defining genetic abnormalities	Acute myeloid leukemia with CBFB::MYH11 fusion	Not applicable	AML with inv(16)(p13.1q22) or t(16;16)(p13.1;q22)/CBFB::MYH11	Not applicable	46,XY,inv(16)(p13.1q22)[6]/46,idem,del(7)q32)[7]/46,idem,+22[7]	NO	NO	NO	NO	NO	CBFB::MYH11	CBFB::MYH11	CBFB-MYH11 (inv(16)(p13.1q22))	Possible	69	5.9			RNA-Seq and WES data	Core Binding Factor Leukemias; Faber, Z.J. et al. Nature Genetics, 2016	https://ega-archive.org/studies/EGAS00001000349	Newly uploaded	https://ega-archive.org/studies/EGAS00001005760	https://permalinks.stjude.cloud/panaml	no WGS	no WGS	no WGS	Core Binding Factor Leukemias; Faber, Z.J. et al. Nature Genetics, 2016	https://ega-archive.org/studies/EGAS00001000349	https://permalinks.stjude.cloud/permalinks/PCGP	White	White	1	0	0	0	0
SJAML010728_D3	Male	Peripheral Blood	12.4	14.6	Relapse	M5	Acute myeloid leukemia with defining genetic abnormalities	Acute myeloid leukemia with NUP98 rearrangement	Not applicable	AML with other rare recurring translocations	Acute myeloid leukemia with t(5;11)(q35.2;p15.4)/NUP98::NSD1	46,XY,+8	NO	NO	NO	YES	NO	NUP98r	NUP98::NSD1	NUP98-NSD1 (t(5;11)(q35; p15.5))	Not_possible	80	Not Available	Allogeneic	704.372	RNA-Seq, WGS, and WES data	UBTF; Umeda, M. et al. Blood Cancer Discov., 2022	https://ega-archive.org/studies/EGAS00001005760	UBTF; Umeda, M. et al. Blood Cancer Discov., 2022	https://ega-archive.org/studies/EGAS00001005760	https://permalinks.stjude.cloud/permalinks/rpaml	UBTF; Umeda, M. et al. Blood Cancer Discov., 2022	https://ega-archive.org/studies/EGAS00001005760	https://permalinks.stjude.cloud/permalinks/rpaml	UBTF; Umeda, M. et al. Blood Cancer Discov., 2022	https://ega-archive.org/studies/EGAS00001005760	Not Available		White	0.9997	0	0	0	0.0003
SJAML010730_D2	Male	Bone Marrow	10.811	10.811	Diagnosis	M4	Acute myeloid leukemia with defining genetic abnormalities	Acute myeloid leukemia with other defined genetic alterations	Acute myeloid leukemia with UBTF tandem duplication	AML not otherwise specified (NOS)	Not applicable	46,XY[20]	NO	NO	NO	NO	NO	UBTF	UBTF::TD	not applicable	mutation_driven	57	103.6	Allogeneic	pre-transplant	RNA-Seq and WGS data	AML08 (NCT00703820)	NA	Newly uploaded	https://ega-archive.org/studies/EGAS00001005760	https://permalinks.stjude.cloud/panaml	Newly uploaded	https://ega-archive.org/studies/EGAS00001005760	https://permalinks.stjude.cloud/panaml	no WES	no WES	no WES	Black	Black	0.0848	0	0.021	0	0.8942
SJAML015028_R1	Female	Bone Marrow	17.9	18.5	Relapse	M6	Acute myeloid leukemia with defining genetic abnormalities	Acute myeloid leukemia with other defined genetic alterations	Acute myeloid leukemia with UBTF tandem duplication	AML not otherwise specified (NOS)	Not applicable	46,XX,del(9)(q13q22) [12/20]; 46,XX,t(6; 12)(?p21; ?p13) [1/20]; 46,XX [7/20]	NO	NO	NO	NO	NO	UBTF	UBTF::TD	not applicable	mutation_driven	43	3.1	Allogeneic	pre-transplant	RNA-Seq and WGS data	UBTF; Umeda, M. et al. Blood Cancer Discov., 2022	https://ega-archive.org/studies/EGAS00001005760	UBTF; Umeda, M. et al. Blood Cancer Discov., 2022	https://ega-archive.org/studies/EGAS00001005760	https://permalinks.stjude.cloud/permalinks/rpaml	Newly uploaded	https://ega-archive.org/studies/EGAS00001005760	https://permalinks.stjude.cloud/panaml	no WES	no WES	no WES		Black	0.2799	0	0	0	0.7201
SJAML015345_D2	Male	Peripheral Blood	3.5	3.5	Diagnosis	M1	Acute myeloid leukemia with defining genetic abnormalities	Acute myeloid leukemia with NPM1 mutation	Not applicable	AML with mutated NPM1	Not applicable	Not Available	NA	NA	NA	NA	NA	NPM1	NPM1|L287fs|48%	not applicable	mutation_driven	97	Not Available	Allogeneic	pre-transplant	RNA-Seq and WGS data	AML02 (NCT00136084)	NA	Newly uploaded	https://ega-archive.org/studies/EGAS00001005760	https://permalinks.stjude.cloud/panaml	Newly uploaded	https://ega-archive.org/studies/EGAS00001005760	https://permalinks.stjude.cloud/panaml	no WES	no WES	no WES		White	1	0	0	0	0
SJAML015346_D2	Female	Peripheral Blood	13.4	13.4	Diagnosis	Not available	Acute myeloid leukemia with defining genetic abnormalities	Acute myeloid leukemia with NUP98 rearrangement	Not applicable	AML with other rare recurring translocations	Acute myeloid leukemia with t(5;11)(q35.2;p15.4)/NUP98::NSD1	Not Available	NA	NA	NA	NA	NA	NUP98r	NUP98::NSD1	NUP98-NSD1 (t(5;11)(q35; p15.5))	Cytogenetics_not_available	96	increased			RNA-Seq and WGS data	AML02 (NCT00136084)	NA	Newly uploaded	https://ega-archive.org/studies/EGAS00001005760	https://permalinks.stjude.cloud/panaml	Newly uploaded	https://ega-archive.org/studies/EGAS00001005760	https://permalinks.stjude.cloud/panaml	no WES	no WES	no WES		White	1	0	0	0	0
SJAML015347_D2	Male	Peripheral Blood	16.4	16.4	Diagnosis	M5	Acute myeloid leukemia with defining genetic abnormalities	Acute myeloid leukemia with NUP98 rearrangement	Not applicable	AML with other rare recurring translocations	Acute myeloid leukemia with t(5;11)(q35.2;p15.4)/NUP98::NSD1	Insufficient Quantity	NA	NA	NA	NA	NA	NUP98r	NUP98::NSD1	NUP98-NSD1 (t(5;11)(q35; p15.5))	Cytogenetics_not_available	90	133.4	Allogeneic	pre-transplant	RNA-Seq and WGS data	AML02 (NCT00136084)	NA	Newly uploaded	https://ega-archive.org/studies/EGAS00001005760	https://permalinks.stjude.cloud/panaml	Newly uploaded	https://ega-archive.org/studies/EGAS00001005760	https://permalinks.stjude.cloud/panaml	no WES	no WES	no WES		White	0.9525	0.0215	0	0	0.026
SJAML015349_D1	Female	Bone Marrow	14.5	14.5	Diagnosis	M4	Acute myeloid leukemia with defining genetic abnormalities	Acute myeloid leukemia with NPM1 mutation	Not applicable	AML with mutated NPM1	Not applicable	Not Available	NA	NA	NA	NA	NA	NPM1	NPM1|L287fs|43%	not applicable	mutation_driven	59	Not Available			RNA-Seq data only	CN-AML/FLT3-ITD; Buelow, D.R. et al. Clin Transl Sci, 2019	NA	CN-AML/FLT3-ITD; Buelow, D.R. et al. Clin Transl Sci, 2019	Not Available	Not Available	no WGS	no WGS	no WGS	no WES	no WES	no WES		Other-US (primarily admixed with European or African ancestry)	0.5954	0	0	0	0.4046
SJAML015350_D2	Male	Bone Marrow	17.87	17.87	Diagnosis	M5	Acute myeloid leukemia with defining genetic abnormalities	Acute myeloid leukemia with NPM1 mutation	Not applicable	AML with mutated NPM1	Not applicable	46,XY	NO	NO	NO	NO	NO	NPM1	NPM1|W288fs|48%	not applicable	mutation_driven	83	Not Available	Allogeneic	pre-transplant	RNA-Seq, WGS, and WES data	AMLNKD; Fornerod, M. et al. Blood Cancer Discov., 2021	https://ega-archive.org/studies/EGAS00001004701	AMLNKD; Fornerod, M. et al. Blood Cancer Discov., 2021	https://ega-archive.org/studies/EGAS00001004701	https://permalinks.stjude.cloud/permalinks/PedAML	AMLNKD; Fornerod, M. et al. Blood Cancer Discov., 2021	https://ega-archive.org/studies/EGAS00001004701	https://permalinks.stjude.cloud/permalinks/PedAML	AMLNKD; Fornerod, M. et al. Blood Cancer Discov., 2021	https://ega-archive.org/studies/EGAS00001004701	https://permalinks.stjude.cloud/permalinks/PedAML		White	1	0	0	0	0
SJAML015351_D1	Female	Peripheral Blood	7.7	7.7	Diagnosis	M1	Acute myeloid leukemia with defining genetic abnormalities	Acute myeloid leukemia with NUP98 rearrangement	Not applicable	AML with other rare recurring translocations	Acute myeloid leukemia with t(5;11)(q35.2;p15.4)/NUP98::NSD1	Normal Female Karyotype	NO	NO	NO	NO	NO	NUP98r	NUP98::NSD1	NUP98-NSD1 (t(5;11)(q35; p15.5))	Not_possible	80	147	Allogeneic	pre-transplant	RNA-Seq data only	CN-AML/FLT3-ITD; Buelow, D.R. et al. Clin Transl Sci, 2019	NA	CN-AML/FLT3-ITD; Buelow, D.R. et al. Clin Transl Sci, 2019	Not Available	Not Available	no WGS	no WGS	no WGS	no WES	no WES	no WES		White	1	0	0	0	0
SJAML015352_D2	Male	Peripheral Blood	15.4	15.4	Diagnosis	M4	Acute myeloid leukemia with defining genetic abnormalities	Acute myeloid leukemia with NUP98 rearrangement	Not applicable	AML with other rare recurring translocations	Acute myeloid leukemia with t(5;11)(q35.2;p15.4)/NUP98::NSD1	47,XY,+11 (20/100%)	NO	NO	NO	NO	NO	NUP98r	NUP98::NSD1	NUP98-NSD1 (t(5;11)(q35; p15.5))	Not_possible	94	412	Allogeneic	pre-transplant	RNA-Seq and WGS data	AML02 (NCT00136084)	NA	Newly uploaded	https://ega-archive.org/studies/EGAS00001005760	https://permalinks.stjude.cloud/panaml	Newly uploaded	https://ega-archive.org/studies/EGAS00001005760	https://permalinks.stjude.cloud/panaml	no WES	no WES	no WES		White	0.9625	0	0	0	0.0375
SJAML015353_D1	Male	Bone Marrow	7.07397	7.1	Diagnosis	M4	Acute myeloid leukemia with defining genetic abnormalities	Acute myeloid leukemia with NUP98 rearrangement	Not applicable	AML with other rare recurring translocations	Acute myeloid leukemia with t(5;11)(q35.2;p15.4)/NUP98::NSD1	Not Available	NA	NA	NA	NA	NA	NUP98r	NUP98::NSD1	NUP98-NSD1 (t(5;11)(q35; p15.5))	Cytogenetics_not_available	74	260			RNA-Seq data only	CN-AML/FLT3-ITD; Buelow, D.R. et al. Clin Transl Sci, 2019	NA	CN-AML/FLT3-ITD; Buelow, D.R. et al. Clin Transl Sci, 2019	Not Available	Not Available	no WGS	no WGS	no WGS	no WES	no WES	no WES		White	1	0	0	0	0
SJAML015354_D1	Female	Bone Marrow	14.7	14.7	Diagnosis	M1	Acute myeloid leukemia with defining genetic abnormalities	Acute myeloid leukemia with CEBPA mutation	Not applicable	AML with in-frame bZIP CEBPA mutations	Not applicable	46,XX 20/100%	NO	NO	NO	NO	NO	CEBPA	CEBPA::ITD	not applicable	mutation_driven	74	125.4	Autologous	pre-transplant	RNA-Seq data only	CN-AML/FLT3-ITD; Buelow, D.R. et al. Clin Transl Sci, 2019	NA	CN-AML/FLT3-ITD; Buelow, D.R. et al. Clin Transl Sci, 2019	Not Available	Not Available	no WGS	no WGS	no WGS	no WES	no WES	no WES		Black	0.0772	0.0438	0.0214	0	0.8576
SJAML015355_D1	Male	Bone Marrow	13.3	13.3	Diagnosis	M4	Acute myeloid leukemia with defining genetic abnormalities	Acute myeloid leukemia with NPM1 mutation	Not applicable	AML with mutated NPM1	Not applicable	46,XY (20/100%)	NO	NO	NO	NO	NO	NPM1	NPM1|L287fs|54%	not applicable	mutation_driven	78	56	Allogeneic	pre-transplant	RNA-Seq data only	CN-AML/FLT3-ITD; Buelow, D.R. et al. Clin Transl Sci, 2019	NA	CN-AML/FLT3-ITD; Buelow, D.R. et al. Clin Transl Sci, 2019	Not Available	Not Available	no WGS	no WGS	no WGS	no WES	no WES	no WES		White	1	0	0	0	0
SJAML015356_D2	Male	Bone Marrow	8.68767	8.7	Diagnosis	M4	Acute myeloid leukemia with defining genetic abnormalities	Acute myeloid leukemia with NUP98 rearrangement	Not applicable	AML with other rare recurring translocations	Acute myeloid leukemia with t(5;11)(q35.2;p15.4)/NUP98::NSD1	Not Available	NA	NA	NA	NA	NA	NUP98r	NUP98::NSD1	NUP98-NSD1 (t(5;11)(q35; p15.5))	Cytogenetics_not_available	95	262			RNA-Seq and WGS data	AML02 (NCT00136084)	NA	Newly uploaded	https://ega-archive.org/studies/EGAS00001005760	https://permalinks.stjude.cloud/panaml	Newly uploaded	https://ega-archive.org/studies/EGAS00001005760	https://permalinks.stjude.cloud/panaml	no WES	no WES	no WES		White	0.9641	0	0	0.0359	0
SJAML015357_D1	Female	Bone Marrow	8.6	8.6	Diagnosis	M4	Acute myeloid leukemia with defining genetic abnormalities	Acute myeloid leukemia with other defined genetic alterations	Acute myeloid leukemia with KMT2A-PTD	AML not otherwise specified (NOS)	Acute myeloid leukemia with KMT2A-PTD	46, XX karyotype with no clonal or numerical aberrations. FISH showed no deletion or translocation of MLL/11q23 gene.	NO	NO	NO	NO	NO	KMT2A-PTD	KMT2A::PTD	not applicable	mutation_driven	95	Not Available			RNA-Seq data only	CN-AML/FLT3-ITD; Buelow, D.R. et al. Clin Transl Sci, 2019	NA	CN-AML/FLT3-ITD; Buelow, D.R. et al. Clin Transl Sci, 2019	Not Available	Not Available	no WGS	no WGS	no WGS	no WES	no WES	no WES		Other-US (primarily admixed with European or African ancestry)	0.3177	0	0	0	0.6823
SJAML015358_D1	Female	Bone Marrow	17.2027	17.2	Diagnosis	M2	Acute myeloid leukemia with defining genetic abnormalities	Acute myeloid leukemia with NPM1 mutation	Not applicable	AML with mutated NPM1	Not applicable	Not Available	NA	NA	NA	NA	NA	NPM1	NPM1|L287fs|52%	not applicable	mutation_driven	74	Not Available			RNA-Seq data only	CN-AML/FLT3-ITD; Buelow, D.R. et al. Clin Transl Sci, 2019	NA	CN-AML/FLT3-ITD; Buelow, D.R. et al. Clin Transl Sci, 2019	Not Available	Not Available	no WGS	no WGS	no WGS	no WES	no WES	no WES		White	1	0	0	0	0
SJAML015359_D1	Male	Peripheral Blood	10.9	10.9	Diagnosis	Not available	Acute myeloid leukemia with defining genetic abnormalities	Acute myeloid leukemia with NPM1 mutation	Not applicable	AML with mutated NPM1	Not applicable	46,XY (20/100%)	NO	NO	NO	NO	NO	NPM1	NPM1|L287fs|52%	not applicable	mutation_driven	87	148.1			RNA-Seq data only	CN-AML/FLT3-ITD; Buelow, D.R. et al. Clin Transl Sci, 2019	NA	CN-AML/FLT3-ITD; Buelow, D.R. et al. Clin Transl Sci, 2019	Not Available	Not Available	no WGS	no WGS	no WGS	no WES	no WES	no WES		Other-US (primarily admixed with European or African ancestry)	0.3652	0.0225	0	0	0.6123
SJAML015360_D1	Male	Bone Marrow	8.1	8.1	Diagnosis	M4	Acute myeloid leukemia with defining genetic abnormalities	Acute myeloid leukemia with other defined genetic alterations	Acute myeloid leukemia with KMT2A-PTD	AML not otherwise specified (NOS)	Acute myeloid leukemia with KMT2A-PTD	46,XY (20/100%)	NO	NO	NO	NO	NO	KMT2A-PTD	KMT2A::PTD	not applicable	mutation_driven	65	6.5			RNA-Seq data only	CN-AML/FLT3-ITD; Buelow, D.R. et al. Clin Transl Sci, 2019	NA	CN-AML/FLT3-ITD; Buelow, D.R. et al. Clin Transl Sci, 2019	Not Available	Not Available	no WGS	no WGS	no WGS	no WES	no WES	no WES		White	0.9682	0.0318	0	0	0
SJAML015361_D2	Male	Bone Marrow	9.45205	9.45205	Diagnosis	M2	Acute myeloid leukemia with defining genetic abnormalities	Acute myeloid leukemia with NUP98 rearrangement	Not applicable	AML with other rare recurring translocations	Acute myeloid leukemia with t(5;11)(q35.2;p15.4)/NUP98::NSD1	46,XY[20]	NO	NO	NO	NO	NO	NUP98r	NUP98::NSD1	NUP98-NSD1 (t(5;11)(q35; p15.5))	Not_possible	74	7.1			RNA-Seq and WGS data	AML08 (NCT00703820)	NA	Newly uploaded	https://ega-archive.org/studies/EGAS00001005760	https://permalinks.stjude.cloud/panaml	Newly uploaded	https://ega-archive.org/studies/EGAS00001005760	https://permalinks.stjude.cloud/panaml	no WES	no WES	no WES	Black	Black	0.159	0	0	0	0.841
SJAML015362_D2	Male	Bone Marrow	13.5014	13.5014	Diagnosis	M5	Acute myeloid leukemia with defining genetic abnormalities	Acute myeloid leukemia with KMT2A rearrangement	Not applicable	AML with other KMT2A rearrangements	Not applicable	45,X,-Y[19]/46,XY[1]	NO	NO	NO	NO	NO	KMT2Ar	KMT2A::MLLT10	KMT2A-MLLT10 (t(10;11)(p12;q23))	Not_possible	96	47.1	Allogeneic	pre-transplant	RNA-Seq and WGS data	AML08 (NCT00703820)	NA	Newly uploaded	https://ega-archive.org/studies/EGAS00001005760	https://permalinks.stjude.cloud/panaml	Newly uploaded	https://ega-archive.org/studies/EGAS00001005760	https://permalinks.stjude.cloud/panaml	no WES	no WES	no WES	White	White	1	0	0	0	0
SJAML015363_D5	Male	Peripheral Blood	14.2	14.2	Diagnosis	M5	Acute myeloid leukemia with defining genetic abnormalities	Acute myeloid leukemia with NUP98 rearrangement	Not applicable	AML with other rare recurring translocations	Acute myeloid leukemia with t(5;11)(q35.2;p15.4)/NUP98::NSD1	46,XY (20/100%)	NO	NO	NO	NO	NO	NUP98r	NUP98::NSD1	NUP98-NSD1 (t(5;11)(q35; p15.5))	Not_possible	91	222	Allogeneic	pre-transplant	RNA-Seq and WGS data	AML08 (NCT00703820)	NA	Newly uploaded	https://ega-archive.org/studies/EGAS00001005760	https://permalinks.stjude.cloud/panaml	Newly uploaded	https://ega-archive.org/studies/EGAS00001005760	https://permalinks.stjude.cloud/panaml	no WES	no WES	no WES	White	White	0.9525	0	0	0.0266	0.021
SJAML015364_D2	Female	Bone Marrow	19.1616	19.1616	Diagnosis	M2	Acute myeloid leukemia with defining genetic abnormalities	Acute myeloid leukemia with other defined genetic alterations	Acute myeloid leukemia with UBTF tandem duplication	AML not otherwise specified (NOS)	Not applicable	46,XX[20]	NO	NO	NO	NO	NO	UBTF	UBTF::TD	not applicable	mutation_driven	51	5.03			RNA-Seq and WGS data	AML08 (NCT00703820)	NA	Newly uploaded	https://ega-archive.org/studies/EGAS00001005760	https://permalinks.stjude.cloud/panaml	Newly uploaded	https://ega-archive.org/studies/EGAS00001005760	https://permalinks.stjude.cloud/panaml	no WES	no WES	no WES	White	White	1	0	0	0	0
SJAML015365_D1	Male	Bone Marrow	15.3863	15.3863	Diagnosis	M4	Acute myeloid leukemia with defining genetic abnormalities	Acute myeloid leukemia with NUP98 rearrangement	Not applicable	AML with other rare recurring translocations	Acute myeloid leukemia with t(5;11)(q35.2;p15.4)/NUP98::NSD1	46,XY[20]	NO	NO	NO	NO	NO	NUP98r	NUP98::NSD1	NUP98-NSD1 (t(5;11)(q35; p15.5))	Not_possible	87	217.3			RNA-Seq and WES data + WGS data with tumor only samples	AMLNKD; Fornerod, M. et al. Blood Cancer Discov., 2021	https://ega-archive.org/studies/EGAS00001004701	AMLNKD; Fornerod, M. et al. Blood Cancer Discov., 2021	https://ega-archive.org/studies/EGAS00001004701	https://permalinks.stjude.cloud/permalinks/PedAML	AMLNKD; Fornerod, M. et al. Blood Cancer Discov., 2021	https://ega-archive.org/studies/EGAS00001004701	https://permalinks.stjude.cloud/permalinks/PedAML	AMLNKD; Fornerod, M. et al. Blood Cancer Discov., 2021	https://ega-archive.org/studies/EGAS00001004701	https://permalinks.stjude.cloud/permalinks/PedAML	White	Other-Asian (dominant admixture with East Asian or South Asian ancestry)	0.1688	0	0.7592	0.072	0
SJAML015366_D2	Male	Bone Marrow	17.5671	17.5671	Diagnosis	M4	Acute myeloid leukemia with defining genetic abnormalities	Acute myeloid leukemia with CBFB::MYH11 fusion	Not applicable	AML with inv(16)(p13.1q22) or t(16;16)(p13.1;q22)/CBFB::MYH11	Not applicable	46,XY, cryp ins(16)(p13.1q22q22)[20]	NO	NO	NO	NO	NO	CBFB::MYH11	CBFB::MYH11	CBFB-MYH11 (inv(16)(p13.1q22))	Possible	84	51.18			RNA-Seq data only	AML08 (NCT00703820)	NA	Newly uploaded	https://ega-archive.org/studies/EGAS00001005760	https://permalinks.stjude.cloud/panaml	no WGS	no WGS	no WGS	no WES	no WES	no WES	White	White	0.9792	0.0208	0	0	0
SJAML015367_D2	Female	Bone Marrow	11.8219	11.8219	Diagnosis	Not available	Acute myeloid leukemia with defining genetic abnormalities	Acute myeloid leukemia with DEK::NUP214 fusion	Not applicable	AML with t(6;9)(p22.3;q34.1)/DEK::NUP214 fusion	Not applicable	46,XX,t(6;9)(p23;q34)[19]/46,XX[1]	NO	NO	NO	NO	NO	DEK::NUP214	DEK::NUP214	DEK-NUP214 (t(6;9)(p23;q34) )	Possible	58	38.5	Allogeneic	pre-transplant	RNA-Seq data only	AML08 (NCT00703820)	NA	Newly uploaded	https://ega-archive.org/studies/EGAS00001005760	https://permalinks.stjude.cloud/panaml	no WGS	no WGS	no WGS	no WES	no WES	no WES	Black	Black	0.0952	0	0	0	0.9048
SJAML015368_D2	Male	Bone Marrow	13.5507	13.5507	Diagnosis	M1	Acute myeloid leukemia with defining genetic abnormalities	Acute myeloid leukemia with CEBPA mutation	Not applicable	AML with in-frame bZIP CEBPA mutations	Not applicable	46,XY,del(9)(q12q22)[2]/46,XY[18]	NO	NO	NO	NO	NO	CEBPA	CEBPA|E316>DQ|49%,P23fs|60%	not applicable	mutation_driven	95	321.2			RNA-Seq data only	AML08 (NCT00703820)	NA	Newly uploaded	https://ega-archive.org/studies/EGAS00001005760	https://permalinks.stjude.cloud/panaml	no WGS	no WGS	no WGS	no WES	no WES	no WES		Hispanic	0.23	0.6614	0	0.0647	0.0439
SJAML015369_R2	Female	Bone Marrow	9.3	11.2	Relapse	Not available	Acute myeloid leukemia with defining genetic abnormalities	Acute myeloid leukemia with DEK::NUP214 fusion	Not applicable	AML with t(6;9)(p22.3;q34.1)/DEK::NUP214 fusion	Not applicable	46,XX,add(1)(q42) [8],del(2)(p11.2) [9],add(3)(q25) [3],del(3)(p14p21) [3],t(3; 19)(p21; p13.3) [11],add(4)(q35) [3],add(5)(q14) [10],del(5)(q25) [7],der(5)t(2; 5)(p25; p13) [3],der(6)add(6)(q27)t(6; 9)(p23; q24) [3],der(6)t(6; 9)(p23; q24) [6],der(6)del(6)(q23)t(6; 9)(p23; q24) [8],t(6; 9)(p23; q24) [9],add(7)(q22) [9],del(8)(p22) [3],der(9)t(6; 9)(p23; q24) [4],del(9)(q22) [7],add(11)(p15) [3],…	YES	NO	YES	NO	NO	DEK::NUP214	DEK::NUP214	DEK-NUP214 (t(6;9)(p23;q34) )	Possible	75	9.8			RNA-Seq and WGS data	UBTF; Umeda, M. et al. Blood Cancer Discov., 2022	https://ega-archive.org/studies/EGAS00001005760	UBTF; Umeda, M. et al. Blood Cancer Discov., 2022	https://ega-archive.org/studies/EGAS00001005760	https://permalinks.stjude.cloud/permalinks/rpaml	UBTF; Umeda, M. et al. Blood Cancer Discov., 2022	https://ega-archive.org/studies/EGAS00001005760	https://permalinks.stjude.cloud/permalinks/rpaml	no WES	no WES	no WES		Other-US (primarily admixed with European or African ancestry)	0.6601	0.085	0	0	0.2549
SJAML015370_D2	Male	Peripheral Blood	16	16	Diagnosis	M5	Acute myeloid leukemia with defining genetic abnormalities	Acute myeloid leukemia with NUP98 rearrangement	Not applicable	AML with other rare recurring translocations	Acute myeloid leukemia with t(5;11)(q35.2;p15.4)/NUP98::NSD1	46,XY[20]	NO	NO	NO	NO	NO	NUP98r	NUP98::NSD1	NUP98-NSD1 (t(5;11)(q35; p15.5))	Not_possible	82	110.2	Allogeneic	pre-transplant	RNA-Seq and WGS data	AML08 (NCT00703820)	NA	Newly uploaded	https://ega-archive.org/studies/EGAS00001005760	https://permalinks.stjude.cloud/panaml	Newly uploaded	https://ega-archive.org/studies/EGAS00001005760	https://permalinks.stjude.cloud/panaml	no WES	no WES	no WES	White	White	1	0	0	0	0
SJAML015371_D2	Female	Peripheral Blood	10.1534	10.1534	Diagnosis	M1	Acute myeloid leukemia with defining genetic abnormalities	Acute myeloid leukemia with NPM1 mutation	Not applicable	AML with mutated NPM1	Not applicable	46,XX[20]	NO	NO	NO	NO	NO	NPM1	NPM1|L287fs|43%	not applicable	mutation_driven	90	210.9			RNA-Seq data only	AML08 (NCT00703820)	NA	Newly uploaded	https://ega-archive.org/studies/EGAS00001005760	https://permalinks.stjude.cloud/panaml	no WGS	no WGS	no WGS	no WES	no WES	no WES	White	White	1	0	0	0	0
SJAML015372_D1	Female	Bone Marrow	11.2548	11.2548	Diagnosis	M1	Acute myeloid leukemia with defining genetic abnormalities	Acute myeloid leukemia with other defined genetic alterations	Acute myeloid leukemia with KMT2A-PTD	AML not otherwise specified (NOS)	Acute myeloid leukemia with KMT2A-PTD	47,XX,+11[20]	NO	NO	NO	NO	NO	KMT2A-PTD	KMT2A::PTD	not applicable	mutation_driven	71	32.4			RNA-Seq, WGS, and WES data	AMLNKD; Fornerod, M. et al. Blood Cancer Discov., 2021	https://ega-archive.org/studies/EGAS00001004701	AMLNKD; Fornerod, M. et al. Blood Cancer Discov., 2021	https://ega-archive.org/studies/EGAS00001004701	https://permalinks.stjude.cloud/permalinks/PedAML	AMLNKD; Fornerod, M. et al. Blood Cancer Discov., 2021	https://ega-archive.org/studies/EGAS00001004701	https://permalinks.stjude.cloud/permalinks/PedAML	AMLNKD; Fornerod, M. et al. Blood Cancer Discov., 2021	https://ega-archive.org/studies/EGAS00001004701	https://permalinks.stjude.cloud/permalinks/PedAML	Asian	South Asian	0	0	0.1276	0.8724	0
SJAML015373_R2	Female	Bone Marrow	11.6	12.8	Relapse	M2	Acute myeloid leukemia with defining genetic abnormalities	Acute myeloid leukemia with other defined genetic alterations	Acute myeloid leukemia with UBTF tandem duplication	AML not otherwise specified (NOS)	Not applicable	Incomplete Karyotype, Insufficient material	NA	NA	NA	NA	NA	UBTF	UBTF::TD	not applicable	mutation_driven	34	1			RNA-Seq and WGS data	UBTF; Umeda, M. et al. Blood Cancer Discov., 2022	https://ega-archive.org/studies/EGAS00001005760	UBTF; Umeda, M. et al. Blood Cancer Discov., 2022	https://ega-archive.org/studies/EGAS00001005760	https://permalinks.stjude.cloud/permalinks/rpaml	UBTF; Umeda, M. et al. Blood Cancer Discov., 2022	https://ega-archive.org/studies/EGAS00001005760	https://permalinks.stjude.cloud/permalinks/rpaml	no WES	no WES	no WES		White	1	0	0	0	0
SJAML016526_D1	Female	Bone Marrow	11.51	11.51	Diagnosis	M2	Acute myeloid leukemia with defining genetic abnormalities	Acute myeloid leukemia with DEK::NUP214 fusion	Not applicable	AML with t(6;9)(p22.3;q34.1)/DEK::NUP214 fusion	Not applicable	46,XX	NO	NO	NO	NO	NO	DEK::NUP214	DEK::NUP214	DEK-NUP214 (t(6;9)(p23;q34) )	Not_possible	50	normal			RNA-Seq, WGS, and WES data	AMLNKD; Fornerod, M. et al. Blood Cancer Discov., 2021	https://ega-archive.org/studies/EGAS00001004701	AMLNKD; Fornerod, M. et al. Blood Cancer Discov., 2021	https://ega-archive.org/studies/EGAS00001004701	https://permalinks.stjude.cloud/permalinks/PedAML	AMLNKD; Fornerod, M. et al. Blood Cancer Discov., 2021	https://ega-archive.org/studies/EGAS00001004701	https://permalinks.stjude.cloud/permalinks/PedAML	AMLNKD; Fornerod, M. et al. Blood Cancer Discov., 2021	https://ega-archive.org/studies/EGAS00001004701	https://permalinks.stjude.cloud/permalinks/PedAML		White	1	0	0	0	0
SJAML016527_D1	Female	Peripheral Blood	12.71	12.71	Diagnosis	M5	Acute myeloid leukemia with defining genetic abnormalities	Acute myeloid leukemia with KMT2A rearrangement	Not applicable	AML with other KMT2A rearrangements	Not applicable	46,XX, +8, t(10;11)(p11-12,q23)	NO	NO	NO	YES	NO	KMT2Ar	KMT2A::MLLT10	KMT2A-MLLT10 (t(10;11)(p12;q23))	Possible	93	Not Available			RNA-Seq, WGS, and WES data	AMLNKD; Fornerod, M. et al. Blood Cancer Discov., 2021	https://ega-archive.org/studies/EGAS00001004701	AMLNKD; Fornerod, M. et al. Blood Cancer Discov., 2021	https://ega-archive.org/studies/EGAS00001004701	https://permalinks.stjude.cloud/permalinks/PedAML	AMLNKD; Fornerod, M. et al. Blood Cancer Discov., 2021	https://ega-archive.org/studies/EGAS00001004701	https://permalinks.stjude.cloud/permalinks/PedAML	AMLNKD; Fornerod, M. et al. Blood Cancer Discov., 2021	https://ega-archive.org/studies/EGAS00001004701	https://permalinks.stjude.cloud/permalinks/PedAML		White	0.9098	0.053	0	0.0372	0
SJAML016528_D1	Male	Bone Marrow	14.01	14.01	Diagnosis	M4	Acute myeloid leukemia with defining genetic abnormalities	Acute myeloid leukemia with NPM1 mutation	Not applicable	AML with mutated NPM1	Not applicable	46,XY	NO	NO	NO	NO	NO	NPM1	NPM1|W290_R291fs|46%	not applicable	mutation_driven	65	increased			RNA-Seq, WGS, and WES data	AMLNKD; Fornerod, M. et al. Blood Cancer Discov., 2021	https://ega-archive.org/studies/EGAS00001004701	AMLNKD; Fornerod, M. et al. Blood Cancer Discov., 2021	https://ega-archive.org/studies/EGAS00001004701	https://permalinks.stjude.cloud/permalinks/PedAML	AMLNKD; Fornerod, M. et al. Blood Cancer Discov., 2021	https://ega-archive.org/studies/EGAS00001004701	https://permalinks.stjude.cloud/permalinks/PedAML	AMLNKD; Fornerod, M. et al. Blood Cancer Discov., 2021	https://ega-archive.org/studies/EGAS00001004701	https://permalinks.stjude.cloud/permalinks/PedAML		White	1	0	0	0	0
SJAML016529_D1	Female	Bone Marrow	4.38	4.38	Diagnosis	M2	Acute myeloid leukemia with defining genetic abnormalities	Acute myeloid leukemia with NPM1 mutation	Not applicable	AML with mutated NPM1	Not applicable	46,XX	NO	NO	NO	NO	NO	NPM1	NPM1|W288fs|52%	not applicable	mutation_driven	90	Not Available			RNA-Seq, WGS, and WES data	AMLNKD; Fornerod, M. et al. Blood Cancer Discov., 2021	https://ega-archive.org/studies/EGAS00001004701	AMLNKD; Fornerod, M. et al. Blood Cancer Discov., 2021	https://ega-archive.org/studies/EGAS00001004701	https://permalinks.stjude.cloud/permalinks/PedAML	AMLNKD; Fornerod, M. et al. Blood Cancer Discov., 2021	https://ega-archive.org/studies/EGAS00001004701	https://permalinks.stjude.cloud/permalinks/PedAML	AMLNKD; Fornerod, M. et al. Blood Cancer Discov., 2021	https://ega-archive.org/studies/EGAS00001004701	https://permalinks.stjude.cloud/permalinks/PedAML		White	0.9451	0	0	0.0549	0
SJAML016530_D1	Male	Bone Marrow	4.4	4.4	Diagnosis	M5	Acute myeloid leukemia with defining genetic abnormalities	Acute myeloid leukemia with NPM1 mutation	Not applicable	AML with mutated NPM1	Not applicable	46,XY	NO	NO	NO	NO	NO	NPM1	NPM1|W288fs|44%	not applicable	mutation_driven	51	Not Available			RNA-Seq, WGS, and WES data	AMLNKD; Fornerod, M. et al. Blood Cancer Discov., 2021	https://ega-archive.org/studies/EGAS00001004701	AMLNKD; Fornerod, M. et al. Blood Cancer Discov., 2021	https://ega-archive.org/studies/EGAS00001004701	https://permalinks.stjude.cloud/permalinks/PedAML	AMLNKD; Fornerod, M. et al. Blood Cancer Discov., 2021	https://ega-archive.org/studies/EGAS00001004701	https://permalinks.stjude.cloud/permalinks/PedAML	AMLNKD; Fornerod, M. et al. Blood Cancer Discov., 2021	https://ega-archive.org/studies/EGAS00001004701	https://permalinks.stjude.cloud/permalinks/PedAML		White	1	0	0	0	0
SJAML016531_D1	Male	Bone Marrow	16.46	16.46	Diagnosis	M4	Acute myeloid leukemia, defined by differentiation	Acute myelomonocytic leukemia	Not applicable	AML not otherwise specified (NOS)	Not applicable	46,XY,der(14)t(1;14)(q21;p13), add(17)(p13)	NO	NO	NO	NO	NO	Unclassified	no-defining alteration	not applicable	No_pathogenic_fusion	Not Available	Not Available			RNA-Seq and WES data	AMLNKD; Fornerod, M. et al. Blood Cancer Discov., 2021	https://ega-archive.org/studies/EGAS00001004701	AMLNKD; Fornerod, M. et al. Blood Cancer Discov., 2021	https://ega-archive.org/studies/EGAS00001004701	https://permalinks.stjude.cloud/permalinks/PedAML	no WGS	no WGS	no WGS	AMLNKD; Fornerod, M. et al. Blood Cancer Discov., 2021	https://ega-archive.org/studies/EGAS00001004701	https://permalinks.stjude.cloud/permalinks/PedAML		Black	0.0976	0	0	0.0435	0.8588
SJAML016532_D1	Male	Bone Marrow	8.49	8.49	Diagnosis	M4	Acute myeloid leukemia, defined by differentiation	Acute myelomonocytic leukemia	Not applicable	AML not otherwise specified (NOS)	Not applicable	46,XY	NO	NO	NO	NO	NO	Unclassified	no-defining alteration	not applicable	No_pathogenic_fusion	59.5	Not Available			RNA-Seq, WGS, and WES data	AMLNKD; Fornerod, M. et al. Blood Cancer Discov., 2021	https://ega-archive.org/studies/EGAS00001004701	AMLNKD; Fornerod, M. et al. Blood Cancer Discov., 2021	https://ega-archive.org/studies/EGAS00001004701	https://permalinks.stjude.cloud/permalinks/PedAML	AMLNKD; Fornerod, M. et al. Blood Cancer Discov., 2021	https://ega-archive.org/studies/EGAS00001004701	https://permalinks.stjude.cloud/permalinks/PedAML	AMLNKD; Fornerod, M. et al. Blood Cancer Discov., 2021	https://ega-archive.org/studies/EGAS00001004701	https://permalinks.stjude.cloud/permalinks/PedAML		Hispanic	0.4497	0.4273	0.0557	0	0.0673
SJAML016534_D1	Female	Bone Marrow	2.46	2.46	Diagnosis	M5	Acute myeloid leukemia with defining genetic abnormalities	Acute myeloid leukemia with KMT2A rearrangement	Not applicable	AML with other KMT2A rearrangements	Not applicable	44,XX,i(1)(q10),-10,der(14;15)(q10;q10)?c	YES	NO	NO	NO	NO	KMT2Ar	KMT2A::MLLT10	KMT2A-MLLT10 (t(10;11)(p12;q23))	Not_possible	81	Not Available			RNA-Seq, WGS, and WES data	AMLNKD; Fornerod, M. et al. Blood Cancer Discov., 2021	https://ega-archive.org/studies/EGAS00001004701	AMLNKD; Fornerod, M. et al. Blood Cancer Discov., 2021	https://ega-archive.org/studies/EGAS00001004701	https://permalinks.stjude.cloud/permalinks/PedAML	AMLNKD; Fornerod, M. et al. Blood Cancer Discov., 2021	https://ega-archive.org/studies/EGAS00001004701	https://permalinks.stjude.cloud/permalinks/PedAML	AMLNKD; Fornerod, M. et al. Blood Cancer Discov., 2021	https://ega-archive.org/studies/EGAS00001004701	https://permalinks.stjude.cloud/permalinks/PedAML		White	0.9994	0	0	0	0.0005
SJAML016535_D1	Male	Bone Marrow	10.63	10.63	Diagnosis	M1	Acute myeloid leukemia with defining genetic abnormalities	Acute myeloid leukemia, myelodysplasia-related	Not applicable	AML with myelodysplasia-related gene mutations	Not applicable	46,XY,t(17;19)(q23;q13)	NO	NO	NO	NO	NO	Unclassified	no-defining alteration	not applicable	No_pathogenic_fusion	96	Not Available			RNA-Seq, WGS, and WES data	AMLNKD; Fornerod, M. et al. Blood Cancer Discov., 2021	https://ega-archive.org/studies/EGAS00001004701	AMLNKD; Fornerod, M. et al. Blood Cancer Discov., 2021	https://ega-archive.org/studies/EGAS00001004701	https://permalinks.stjude.cloud/permalinks/PedAML	AMLNKD; Fornerod, M. et al. Blood Cancer Discov., 2021	https://ega-archive.org/studies/EGAS00001004701	https://permalinks.stjude.cloud/permalinks/PedAML	AMLNKD; Fornerod, M. et al. Blood Cancer Discov., 2021	https://ega-archive.org/studies/EGAS00001004701	https://permalinks.stjude.cloud/permalinks/PedAML		White	1	0	0	0	0
SJAML016536_D1	Male	Bone Marrow	1.2	1.2	Diagnosis	M0	Acute myeloid leukemia with defining genetic abnormalities	Acute myeloid leukemia with other defined genetic alterations	Acute myeloid leukemia with GATA1 abnormality	AML not otherwise specified (NOS)	Acute myeloid leukemia with GATA1 abnormality	46,XY	NO	NO	NO	NO	NO	GATA1	GATA1|del e2::4	not applicable	mutation_driven	59	decreased			RNA-Seq, WGS, and WES data	AMLNKD; Fornerod, M. et al. Blood Cancer Discov., 2021	https://ega-archive.org/studies/EGAS00001004701	AMLNKD; Fornerod, M. et al. Blood Cancer Discov., 2021	https://ega-archive.org/studies/EGAS00001004701	https://permalinks.stjude.cloud/permalinks/PedAML	AMLNKD; Fornerod, M. et al. Blood Cancer Discov., 2021	https://ega-archive.org/studies/EGAS00001004701	https://permalinks.stjude.cloud/permalinks/PedAML	AMLNKD; Fornerod, M. et al. Blood Cancer Discov., 2021	https://ega-archive.org/studies/EGAS00001004701	https://permalinks.stjude.cloud/permalinks/PedAML		Black	0.2205	0	0	0	0.7795
SJAML016537_D1	Female	Bone Marrow	3.1	3.1	Diagnosis	M4	Acute myeloid leukemia with defining genetic abnormalities	Acute myeloid leukemia with KMT2A rearrangement	Not applicable	AML with other KMT2A rearrangements	Not applicable	46,XX,t(6;11)(q27;q23)	NO	NO	NO	NO	NO	KMT2Ar	KMT2A::MLLT4	KMT2A-MLLT4 (t(6; 11)(q27; q23))	Possible	59	Not Available			RNA-Seq, WGS, and WES data	AMLNKD; Fornerod, M. et al. Blood Cancer Discov., 2021	https://ega-archive.org/studies/EGAS00001004701	AMLNKD; Fornerod, M. et al. Blood Cancer Discov., 2021	https://ega-archive.org/studies/EGAS00001004701	https://permalinks.stjude.cloud/permalinks/PedAML	AMLNKD; Fornerod, M. et al. Blood Cancer Discov., 2021	https://ega-archive.org/studies/EGAS00001004701	https://permalinks.stjude.cloud/permalinks/PedAML	AMLNKD; Fornerod, M. et al. Blood Cancer Discov., 2021	https://ega-archive.org/studies/EGAS00001004701	https://permalinks.stjude.cloud/permalinks/PedAML		White	1	0	0	0	0
SJAML016538_D1	Female	Bone Marrow	0.73	0.73	Diagnosis	M5	Acute myeloid leukemia with defining genetic abnormalities	Acute myeloid leukemia with KMT2A rearrangement	Not applicable	AML with other KMT2A rearrangements	Not applicable	47,XX,t(4;11)(q21;q23),+5,del(10)(q24)	YES	NO	NO	NO	NO	KMT2Ar	KMT2A::MLLT10	KMT2A-MLLT10 (t(10;11)(p12;q23))	Possible	70	19			RNA-Seq, WGS, and WES data	AMLNKD; Fornerod, M. et al. Blood Cancer Discov., 2021	https://ega-archive.org/studies/EGAS00001004701	AMLNKD; Fornerod, M. et al. Blood Cancer Discov., 2021	https://ega-archive.org/studies/EGAS00001004701	https://permalinks.stjude.cloud/permalinks/PedAML	AMLNKD; Fornerod, M. et al. Blood Cancer Discov., 2021	https://ega-archive.org/studies/EGAS00001004701	https://permalinks.stjude.cloud/permalinks/PedAML	AMLNKD; Fornerod, M. et al. Blood Cancer Discov., 2021	https://ega-archive.org/studies/EGAS00001004701	https://permalinks.stjude.cloud/permalinks/PedAML		White	1	0	0	0	0
SJAML016539_D1	Male	Bone Marrow	13.3	13.3	Diagnosis	M1	Acute myeloid leukemia with defining genetic abnormalities	Acute myeloid leukemia with CEBPA mutation	Not applicable	AML with in-frame bZIP CEBPA mutations	Not applicable	47,XY,ti(21)(q10)	NO	NO	NO	NO	NO	CEBPA	CEBPA|Q312>QQ|42%,Q83fs|48%	not applicable	mutation_driven	83	Not Available			RNA-Seq, WGS, and WES data	AMLNKD; Fornerod, M. et al. Blood Cancer Discov., 2021	https://ega-archive.org/studies/EGAS00001004701	AMLNKD; Fornerod, M. et al. Blood Cancer Discov., 2021	https://ega-archive.org/studies/EGAS00001004701	https://permalinks.stjude.cloud/permalinks/PedAML	AMLNKD; Fornerod, M. et al. Blood Cancer Discov., 2021	https://ega-archive.org/studies/EGAS00001004701	https://permalinks.stjude.cloud/permalinks/PedAML	AMLNKD; Fornerod, M. et al. Blood Cancer Discov., 2021	https://ega-archive.org/studies/EGAS00001004701	https://permalinks.stjude.cloud/permalinks/PedAML		White	1	0	0	0	0
SJAML016541_D1	Female	Peripheral Blood	0.42	0.42	Diagnosis	M5	Acute myeloid leukemia with defining genetic abnormalities	Acute myeloid leukemia with KMT2A rearrangement	Not applicable	AML with other KMT2A rearrangements	Not applicable	46,XX	NO	NO	NO	NO	NO	KMT2Ar	KMT2A::ELL	KMT2A-ELL (t(11;19)(q23;p13.1))	Not_possible	67	Not Available			RNA-Seq, WGS, and WES data	AMLNKD; Fornerod, M. et al. Blood Cancer Discov., 2021	https://ega-archive.org/studies/EGAS00001004701	AMLNKD; Fornerod, M. et al. Blood Cancer Discov., 2021	https://ega-archive.org/studies/EGAS00001004701	https://permalinks.stjude.cloud/permalinks/PedAML	AMLNKD; Fornerod, M. et al. Blood Cancer Discov., 2021	https://ega-archive.org/studies/EGAS00001004701	https://permalinks.stjude.cloud/permalinks/PedAML	AMLNKD; Fornerod, M. et al. Blood Cancer Discov., 2021	https://ega-archive.org/studies/EGAS00001004701	https://permalinks.stjude.cloud/permalinks/PedAML		White	0.9281	0	0	0.0576	0.0143
SJAML016542_D1	Male	Peripheral Blood	3.6	3.6	Diagnosis	M2	Acute myeloid leukemia with defining genetic abnormalities	Acute myeloid leukemia, myelodysplasia-related	Acute myeloid leukemia with FUS::ERG	AML with other rare recurring translocations	Acute myeloid leukemia with t(16;21)(p11,2;q22.2 /FUS::ERG	48,XY,+1,add(1)(p22),del(6)(q13;q21),+8,t(16;21)(p11.2;q22)[15]/53,iden,+2,+10,+15,+21,+22[5]	YES	NO	NO	YES	YES	ETS family	FUS::ERG	FUS-ERG (t(16;21)(p11;q22) )	Possible	77	Not Available			RNA-Seq, WGS, and WES data	AMLNKD; Fornerod, M. et al. Blood Cancer Discov., 2021	https://ega-archive.org/studies/EGAS00001004701	AMLNKD; Fornerod, M. et al. Blood Cancer Discov., 2021	https://ega-archive.org/studies/EGAS00001004701	https://permalinks.stjude.cloud/permalinks/PedAML	AMLNKD; Fornerod, M. et al. Blood Cancer Discov., 2021	https://ega-archive.org/studies/EGAS00001004701	https://permalinks.stjude.cloud/permalinks/PedAML	AMLNKD; Fornerod, M. et al. Blood Cancer Discov., 2021	https://ega-archive.org/studies/EGAS00001004701	https://permalinks.stjude.cloud/permalinks/PedAML		Hispanic	0.397	0.4922	0.0322	0	0.0786
SJAML016543_D1	Female	Bone Marrow	9.12	9.12	Diagnosis	M4	Acute myeloid leukemia with defining genetic abnormalities	Acute myeloid leukemia with NPM1 mutation	Not applicable	AML with mutated NPM1	Not applicable	48,XX,+8,t(11;19)(q23;p13.1),+der(19)t(11;19)	YES	NO	NO	YES	NO	NPM1	NPM1|W288fs|53%	not applicable	mutation_driven	6	Not Available			RNA-Seq and WES data + WGS data with tumor only samples	AMLNKD; Fornerod, M. et al. Blood Cancer Discov., 2021	https://ega-archive.org/studies/EGAS00001004701	AMLNKD; Fornerod, M. et al. Blood Cancer Discov., 2021	https://ega-archive.org/studies/EGAS00001004701	https://permalinks.stjude.cloud/permalinks/PedAML	AMLNKD; Fornerod, M. et al. Blood Cancer Discov., 2021	https://ega-archive.org/studies/EGAS00001004701	https://permalinks.stjude.cloud/permalinks/PedAML	AMLNKD; Fornerod, M. et al. Blood Cancer Discov., 2021	https://ega-archive.org/studies/EGAS00001004701	https://permalinks.stjude.cloud/permalinks/PedAML		White	1	0	0	0	0
SJAML016544_D1	Male	Peripheral Blood	17.53	17.53	Diagnosis	M1	Acute myeloid leukemia with defining genetic abnormalities	Acute myeloid leukemia with CEBPA mutation	Not applicable	AML with in-frame bZIP CEBPA mutations	Not applicable	46,XY	NO	NO	NO	NO	NO	CEBPA	CEBPA|E309_Q311>E|79%,P23fs|37%	not applicable	mutation_driven	83	Not Available			RNA-Seq, WGS, and WES data	AMLNKD; Fornerod, M. et al. Blood Cancer Discov., 2021	https://ega-archive.org/studies/EGAS00001004701	AMLNKD; Fornerod, M. et al. Blood Cancer Discov., 2021	https://ega-archive.org/studies/EGAS00001004701	https://permalinks.stjude.cloud/permalinks/PedAML	AMLNKD; Fornerod, M. et al. Blood Cancer Discov., 2021	https://ega-archive.org/studies/EGAS00001004701	https://permalinks.stjude.cloud/permalinks/PedAML	AMLNKD; Fornerod, M. et al. Blood Cancer Discov., 2021	https://ega-archive.org/studies/EGAS00001004701	https://permalinks.stjude.cloud/permalinks/PedAML		Hispanic	0.7577	0.205	0	0	0.0373
SJAML016545_D1	Male	Bone Marrow	16.16	16.16	Diagnosis	M2	Acute myeloid leukemia with defining genetic abnormalities	Acute myeloid leukemia with other defined genetic alterations	Acute myeloid leukemia with mutated CBFB[D87>GDSY]	AML not otherwise specified (NOS)	Acute myeloid leukemia with mutated CBFB[D87>GDSY]	47,XY,+22	NO	NO	NO	NO	NO	CBFB-GDXY	CBFB[D87>GDSY]	not applicable	mutation_driven	78	4	Allogeneic	pre-transplant	RNA-Seq, WGS, and WES data	AMLNKD; Fornerod, M. et al. Blood Cancer Discov., 2021	https://ega-archive.org/studies/EGAS00001004701	AMLNKD; Fornerod, M. et al. Blood Cancer Discov., 2021	https://ega-archive.org/studies/EGAS00001004701	https://permalinks.stjude.cloud/permalinks/PedAML	AMLNKD; Fornerod, M. et al. Blood Cancer Discov., 2021	https://ega-archive.org/studies/EGAS00001004701	https://permalinks.stjude.cloud/permalinks/PedAML	AMLNKD; Fornerod, M. et al. Blood Cancer Discov., 2021	https://ega-archive.org/studies/EGAS00001004701	https://permalinks.stjude.cloud/permalinks/PedAML		White	1	0	0	0	0
SJAML016546_D1	Male	Bone Marrow	11.5	11.5	Diagnosis	M2	Acute myeloid leukemia with defining genetic abnormalities	Acute myeloid leukemia with NPM1 mutation	Not applicable	AML with mutated NPM1	Not applicable	46,XY	NO	NO	NO	NO	NO	NPM1	NPM1|I138>RFGSLSI|27%	not applicable	mutation_driven	20	2			RNA-Seq, WGS, and WES data	AMLNKD; Fornerod, M. et al. Blood Cancer Discov., 2021	https://ega-archive.org/studies/EGAS00001004701	AMLNKD; Fornerod, M. et al. Blood Cancer Discov., 2021	https://ega-archive.org/studies/EGAS00001004701	https://permalinks.stjude.cloud/permalinks/PedAML	AMLNKD; Fornerod, M. et al. Blood Cancer Discov., 2021	https://ega-archive.org/studies/EGAS00001004701	https://permalinks.stjude.cloud/permalinks/PedAML	AMLNKD; Fornerod, M. et al. Blood Cancer Discov., 2021	https://ega-archive.org/studies/EGAS00001004701	https://permalinks.stjude.cloud/permalinks/PedAML		White	1	0	0	0	0
SJAML016547_D1	Female	Bone Marrow	2.15	2.15	Diagnosis	M5	Acute myeloid leukemia with defining genetic abnormalities	Acute myeloid leukemia with KMT2A rearrangement	Not applicable	AML with t(9;11)(p21.3;q23.3)/MLLT3::KMT2A	Not applicable	46,XX,t(9;11)(p22;q23)	NO	NO	NO	NO	NO	KMT2Ar	KMT2A::MLLT3	KMT2A-MLLT3 (t(9;11)(p22;q23))	Possible	89	22.8			RNA-Seq, WGS, and WES data	AMLNKD; Fornerod, M. et al. Blood Cancer Discov., 2021	https://ega-archive.org/studies/EGAS00001004701	AMLNKD; Fornerod, M. et al. Blood Cancer Discov., 2021	https://ega-archive.org/studies/EGAS00001004701	https://permalinks.stjude.cloud/permalinks/PedAML	AMLNKD; Fornerod, M. et al. Blood Cancer Discov., 2021	https://ega-archive.org/studies/EGAS00001004701	https://permalinks.stjude.cloud/permalinks/PedAML	AMLNKD; Fornerod, M. et al. Blood Cancer Discov., 2021	https://ega-archive.org/studies/EGAS00001004701	https://permalinks.stjude.cloud/permalinks/PedAML		White	0.9999	0	0	0	0.0001
SJAML016548_D1	Female	Bone Marrow	5.39	5.39	Diagnosis	M1	Acute myeloid leukemia with defining genetic abnormalities	Acute myeloid leukemia with CEBPA mutation	Not applicable	AML with in-frame bZIP CEBPA mutations	Not applicable	47,XX,+X	NO	NO	NO	NO	NO	CEBPA	CEBPA|Q312>QK|47%,S21fs|63%	not applicable	mutation_driven	59	6.7			RNA-Seq, WGS, and WES data	AMLNKD; Fornerod, M. et al. Blood Cancer Discov., 2021	https://ega-archive.org/studies/EGAS00001004701	AMLNKD; Fornerod, M. et al. Blood Cancer Discov., 2021	https://ega-archive.org/studies/EGAS00001004701	https://permalinks.stjude.cloud/permalinks/PedAML	AMLNKD; Fornerod, M. et al. Blood Cancer Discov., 2021	https://ega-archive.org/studies/EGAS00001004701	https://permalinks.stjude.cloud/permalinks/PedAML	AMLNKD; Fornerod, M. et al. Blood Cancer Discov., 2021	https://ega-archive.org/studies/EGAS00001004701	https://permalinks.stjude.cloud/permalinks/PedAML		White	1	0	0	0	0
SJAML016549_D2	Male	Bone Marrow	0.5	0.8	Relapse	Not available	Acute myeloid leukemia with defining genetic abnormalities	Acute myeloid leukemia with KMT2A rearrangement	Not applicable	AML with other KMT2A rearrangements	Not applicable	Not Available	NA	NA	NA	NA	NA	KMT2Ar	KMT2A::MLLT10	KMT2A-MLLT10 (t(10;11)(p12;q23))	Cytogenetics_not_available	88	Not Available			RNA-Seq, WGS, and WES data	UBTF; Umeda, M. et al. Blood Cancer Discov., 2022	https://ega-archive.org/studies/EGAS00001005760	UBTF; Umeda, M. et al. Blood Cancer Discov., 2022	https://ega-archive.org/studies/EGAS00001005760	https://permalinks.stjude.cloud/permalinks/rpaml	UBTF; Umeda, M. et al. Blood Cancer Discov., 2022	https://ega-archive.org/studies/EGAS00001005760	https://permalinks.stjude.cloud/permalinks/rpaml	UBTF; Umeda, M. et al. Blood Cancer Discov., 2022	https://ega-archive.org/studies/EGAS00001005760	Not Available		White	1	0	0	0	0
SJAML016550_D1	Male	Peripheral Blood	3.38	3.38	Diagnosis	M5	Acute myeloid leukemia with defining genetic abnormalities	Acute myeloid leukemia with KMT2A rearrangement	Not applicable	AML with other KMT2A rearrangements	Not applicable	45,XY,t(11;19)(q23;p13.3),dic(8;12)(p11.2;p11.2)	NO	NO	NO	NO	NO	KMT2Ar	KMT2A::MLLT1	KMT2A-MLLT1 (t(11;19)(q23;p13.3))	Possible	91	16.7	Allogeneic	pre-transplant	RNA-Seq, WGS, and WES data	AMLNKD; Fornerod, M. et al. Blood Cancer Discov., 2021	https://ega-archive.org/studies/EGAS00001004701	AMLNKD; Fornerod, M. et al. Blood Cancer Discov., 2021	https://ega-archive.org/studies/EGAS00001004701	https://permalinks.stjude.cloud/permalinks/PedAML	AMLNKD; Fornerod, M. et al. Blood Cancer Discov., 2021	https://ega-archive.org/studies/EGAS00001004701	https://permalinks.stjude.cloud/permalinks/PedAML	AMLNKD; Fornerod, M. et al. Blood Cancer Discov., 2021	https://ega-archive.org/studies/EGAS00001004701	https://permalinks.stjude.cloud/permalinks/PedAML		White	1	0	0	0	0
SJAML016551_D1	Male	Peripheral Blood	11.8	11.8	Diagnosis	M5	Acute myeloid leukemia with defining genetic abnormalities	Acute myeloid leukemia with KMT2A rearrangement	Not applicable	AML with other KMT2A rearrangements	Not applicable	46,xy,der(3)t(1;3)(q11;q29)	NO	NO	NO	NO	NO	KMT2Ar	KMT2A::MLLT10	KMT2A-MLLT10 (t(10;11)(p12;q23))	Not_possible	92	Not Available			RNA-Seq, WGS, and WES data	AMLNKD; Fornerod, M. et al. Blood Cancer Discov., 2021	https://ega-archive.org/studies/EGAS00001004701	AMLNKD; Fornerod, M. et al. Blood Cancer Discov., 2021	https://ega-archive.org/studies/EGAS00001004701	https://permalinks.stjude.cloud/permalinks/PedAML	AMLNKD; Fornerod, M. et al. Blood Cancer Discov., 2021	https://ega-archive.org/studies/EGAS00001004701	https://permalinks.stjude.cloud/permalinks/PedAML	AMLNKD; Fornerod, M. et al. Blood Cancer Discov., 2021	https://ega-archive.org/studies/EGAS00001004701	https://permalinks.stjude.cloud/permalinks/PedAML		White	1	0	0	0	0
SJAML016552_D1	Male	Peripheral Blood	1.64	1.64	Diagnosis	M2	Acute myeloid leukemia, defined by differentiation	Acute myeloid leukemia with maturation	Not applicable	AML not otherwise specified (NOS)	Not applicable	46,xy,t(9;12)(p22;p11.2)	NO	NO	NO	NO	NO	Unclassified	ETV6::SMARCA2	ETV6-SMARCA2 (t(9;12)(p24;p13)	Not_possible	39	Not Available			RNA-Seq and WES data + WGS data with tumor only samples	AMLNKD; Fornerod, M. et al. Blood Cancer Discov., 2021	https://ega-archive.org/studies/EGAS00001004701	AMLNKD; Fornerod, M. et al. Blood Cancer Discov., 2021	https://ega-archive.org/studies/EGAS00001004701	https://permalinks.stjude.cloud/permalinks/PedAML	AMLNKD; Fornerod, M. et al. Blood Cancer Discov., 2021	https://ega-archive.org/studies/EGAS00001004701	https://permalinks.stjude.cloud/permalinks/PedAML	AMLNKD; Fornerod, M. et al. Blood Cancer Discov., 2021	https://ega-archive.org/studies/EGAS00001004701	https://permalinks.stjude.cloud/permalinks/PedAML		Black	0.1503	0	0.0183	0	0.8314
SJAML016553_D1	Female	Bone Marrow	5.83	5.83	Diagnosis	M1	Acute myeloid leukemia with defining genetic abnormalities	Acute myeloid leukemia, myelodysplasia-related	Not applicable	AML with myelodysplasia-related gene mutations	Not applicable	46,xx,del(7)(q11.2),del(16)(q22)	NO	YES	NO	NO	NO	Unclassified	no-defining alteration	not applicable	No_pathogenic_fusion	97	Not Available			RNA-Seq, WGS, and WES data	AMLNKD; Fornerod, M. et al. Blood Cancer Discov., 2021	https://ega-archive.org/studies/EGAS00001004701	AMLNKD; Fornerod, M. et al. Blood Cancer Discov., 2021	https://ega-archive.org/studies/EGAS00001004701	https://permalinks.stjude.cloud/permalinks/PedAML	AMLNKD; Fornerod, M. et al. Blood Cancer Discov., 2021	https://ega-archive.org/studies/EGAS00001004701	https://permalinks.stjude.cloud/permalinks/PedAML	AMLNKD; Fornerod, M. et al. Blood Cancer Discov., 2021	https://ega-archive.org/studies/EGAS00001004701	https://permalinks.stjude.cloud/permalinks/PedAML		White	1	0	0	0	0
SJAML016554_D1	Male	Peripheral Blood	9.04	9.04	Diagnosis	M4	Acute myeloid leukemia with defining genetic abnormalities	Acute myeloid leukemia with NUP98 rearrangement	Not applicable	AML with other rare recurring translocations	Acute myeloid leukemia with t(5;11)(q35.2;p15.4)/NUP98::NSD1	46,XY	NO	NO	NO	NO	NO	NUP98r	NUP98::NSD1	NUP98-NSD1 (t(5;11)(q35; p15.5))	Not_possible	80	291.7	Allogeneic	pre-transplant	RNA-Seq, WGS, and WES data	AMLNKD; Fornerod, M. et al. Blood Cancer Discov., 2021	https://ega-archive.org/studies/EGAS00001004701	AMLNKD; Fornerod, M. et al. Blood Cancer Discov., 2021	https://ega-archive.org/studies/EGAS00001004701	https://permalinks.stjude.cloud/permalinks/PedAML	AMLNKD; Fornerod, M. et al. Blood Cancer Discov., 2021	https://ega-archive.org/studies/EGAS00001004701	https://permalinks.stjude.cloud/permalinks/PedAML	AMLNKD; Fornerod, M. et al. Blood Cancer Discov., 2021	https://ega-archive.org/studies/EGAS00001004701	https://permalinks.stjude.cloud/permalinks/PedAML		White	1	0	0	0	0
SJAML016555_D1	Female	Bone Marrow	2.96	2.96	Diagnosis	M4	Acute myeloid leukemia with defining genetic abnormalities	Acute myeloid leukemia with CBFB::MYH11 fusion	Not applicable	AML with inv(16)(p13.1q22) or t(16;16)(p13.1;q22)/CBFB::MYH11	Not applicable	46,XX	NO	NO	NO	NO	NO	CBFB::MYH11	CBFB::MYH11	CBFB-MYH11 (inv(16)(p13.1q22))	Not_possible	73	9.2			RNA-Seq, WGS, and WES data	AMLNKD; Fornerod, M. et al. Blood Cancer Discov., 2021	https://ega-archive.org/studies/EGAS00001004701	AMLNKD; Fornerod, M. et al. Blood Cancer Discov., 2021	https://ega-archive.org/studies/EGAS00001004701	https://permalinks.stjude.cloud/permalinks/PedAML	AMLNKD; Fornerod, M. et al. Blood Cancer Discov., 2021	https://ega-archive.org/studies/EGAS00001004701	https://permalinks.stjude.cloud/permalinks/PedAML	AMLNKD; Fornerod, M. et al. Blood Cancer Discov., 2021	https://ega-archive.org/studies/EGAS00001004701	https://permalinks.stjude.cloud/permalinks/PedAML		White	1	0	0	0	0
SJAML016556_D1	Female	Bone Marrow	16.35	16.35	Diagnosis	M1	Acute myeloid leukemia with defining genetic abnormalities	Acute myeloid leukemia with MECOM rearrangement	Not applicable	AML with other MECOM rearrangement	Not applicable	46,XX,t(6;7)(q25;q22)	NO	NO	NO	NO	NO	MECOM	ETV6::MECOM	ETV6::MECOM (t(3;12)(q26;p13) )	Not_possible	67	1	Allogeneic	pre-transplant	RNA-Seq, WGS, and WES data	AMLNKD; Fornerod, M. et al. Blood Cancer Discov., 2021	https://ega-archive.org/studies/EGAS00001004701	AMLNKD; Fornerod, M. et al. Blood Cancer Discov., 2021	https://ega-archive.org/studies/EGAS00001004701	https://permalinks.stjude.cloud/permalinks/PedAML	AMLNKD; Fornerod, M. et al. Blood Cancer Discov., 2021	https://ega-archive.org/studies/EGAS00001004701	https://permalinks.stjude.cloud/permalinks/PedAML	AMLNKD; Fornerod, M. et al. Blood Cancer Discov., 2021	https://ega-archive.org/studies/EGAS00001004701	https://permalinks.stjude.cloud/permalinks/PedAML		White	0.9796	0.0204	0	0	0
SJAML016557_D1	Male	Peripheral Blood	3.57	3.57	Diagnosis	M5	Acute myeloid leukemia with defining genetic abnormalities	Acute myeloid leukemia with KMT2A rearrangement	Not applicable	AML with other KMT2A rearrangements	Not applicable	46,XY,der(9)t(9;11)(q34;q23),der(10)ins(10;11)(p12-p13;q23q13),der(11)t(9;11)(q34;q23del(11)(q13q23)	YES	NO	NO	NO	NO	KMT2Ar	KMT2A::MLLT10	KMT2A-MLLT10 (t(10;11)(p12;q23))	Possible	72	Not Available			RNA-Seq, WGS, and WES data	AMLNKD; Fornerod, M. et al. Blood Cancer Discov., 2021	https://ega-archive.org/studies/EGAS00001004701	AMLNKD; Fornerod, M. et al. Blood Cancer Discov., 2021	https://ega-archive.org/studies/EGAS00001004701	https://permalinks.stjude.cloud/permalinks/PedAML	AMLNKD; Fornerod, M. et al. Blood Cancer Discov., 2021	https://ega-archive.org/studies/EGAS00001004701	https://permalinks.stjude.cloud/permalinks/PedAML	AMLNKD; Fornerod, M. et al. Blood Cancer Discov., 2021	https://ega-archive.org/studies/EGAS00001004701	https://permalinks.stjude.cloud/permalinks/PedAML		White	1	0	0	0	0
SJAML016558_D1	Male	Bone Marrow	16.27	16.27	Diagnosis	M1	Acute myeloid leukemia with defining genetic abnormalities	Acute myeloid leukemia with CEBPA mutation	Not applicable	AML with in-frame bZIP CEBPA mutations	Not applicable	46,XY	NO	NO	NO	NO	NO	CEBPA	CEBPA|Q312>QK|47%,T60fs|73%	not applicable	mutation_driven	73	Not Available			RNA-Seq, WGS, and WES data	AMLNKD; Fornerod, M. et al. Blood Cancer Discov., 2021	https://ega-archive.org/studies/EGAS00001004701	AMLNKD; Fornerod, M. et al. Blood Cancer Discov., 2021	https://ega-archive.org/studies/EGAS00001004701	https://permalinks.stjude.cloud/permalinks/PedAML	AMLNKD; Fornerod, M. et al. Blood Cancer Discov., 2021	https://ega-archive.org/studies/EGAS00001004701	https://permalinks.stjude.cloud/permalinks/PedAML	AMLNKD; Fornerod, M. et al. Blood Cancer Discov., 2021	https://ega-archive.org/studies/EGAS00001004701	https://permalinks.stjude.cloud/permalinks/PedAML		East Asian	0	0	1	0	0
SJAML016559_D1	Male	Bone Marrow	14.21	14.21	Diagnosis	Not available	Acute myeloid leukemia with defining genetic abnormalities	Acute myeloid leukemia with DEK::NUP214 fusion	Not applicable	AML with t(6;9)(p22.3;q34.1)/DEK::NUP214 fusion	Not applicable	46,XY,t(6;9)(p23;q34)	NO	NO	NO	NO	NO	DEK::NUP214	DEK::NUP214	DEK-NUP214 (t(6;9)(p23;q34) )	Possible	31	2.1	Allogeneic	pre-transplant	RNA-Seq, WGS, and WES data	AMLNKD; Fornerod, M. et al. Blood Cancer Discov., 2021	https://ega-archive.org/studies/EGAS00001004701	AMLNKD; Fornerod, M. et al. Blood Cancer Discov., 2021	https://ega-archive.org/studies/EGAS00001004701	https://permalinks.stjude.cloud/permalinks/PedAML	AMLNKD; Fornerod, M. et al. Blood Cancer Discov., 2021	https://ega-archive.org/studies/EGAS00001004701	https://permalinks.stjude.cloud/permalinks/PedAML	AMLNKD; Fornerod, M. et al. Blood Cancer Discov., 2021	https://ega-archive.org/studies/EGAS00001004701	https://permalinks.stjude.cloud/permalinks/PedAML		White	0.9697	0.0303	0	0	0
SJAML016560_D1	Female	Bone Marrow	0.9	0.9	Diagnosis	M5	Acute myeloid leukemia with defining genetic abnormalities	Acute myeloid leukemia with KMT2A rearrangement	Not applicable	AML with other KMT2A rearrangements	Not applicable	46,XX,t(10; 11; 21)(p11.2; q23; q22) [10/20]; 46,idem,der(11)t(1; 11)(q12; q25) [6/20]; 46,idem,der(13)t(1; 13)(q12; p11.2) [4/20]	YES	NO	NO	NO	NO	KMT2Ar	KMT2A::MLLT10	KMT2A-MLLT10 (t(10;11)(p12;q23))	Possible	67	38.3	Allogeneic	pre-transplant	RNA-Seq, WGS, and WES data	AMLNKD; Fornerod, M. et al. Blood Cancer Discov., 2021	https://ega-archive.org/studies/EGAS00001004701	AMLNKD; Fornerod, M. et al. Blood Cancer Discov., 2021	https://ega-archive.org/studies/EGAS00001004701	https://permalinks.stjude.cloud/permalinks/PedAML	AMLNKD; Fornerod, M. et al. Blood Cancer Discov., 2021	https://ega-archive.org/studies/EGAS00001004701	https://permalinks.stjude.cloud/permalinks/PedAML	AMLNKD; Fornerod, M. et al. Blood Cancer Discov., 2021	https://ega-archive.org/studies/EGAS00001004701	https://permalinks.stjude.cloud/permalinks/PedAML		White	0.9938	0	0	0	0.0062
SJAML016561_D1	Female	Bone Marrow	13.28	13.28	Diagnosis	M4	Acute myeloid leukemia with defining genetic abnormalities	Acute myeloid leukemia with NUP98 rearrangement	Not applicable	AML with other rare recurring translocations	Acute myeloid leukemia with t(5;11)(q35.2;p15.4)/NUP98::NSD1	46,XX	NO	NO	NO	NO	NO	NUP98r	NUP98::NSD1	NUP98-NSD1 (t(5;11)(q35; p15.5))	Not_possible	41	Not Available			RNA-Seq, WGS, and WES data	AMLNKD; Fornerod, M. et al. Blood Cancer Discov., 2021	https://ega-archive.org/studies/EGAS00001004701	AMLNKD; Fornerod, M. et al. Blood Cancer Discov., 2021	https://ega-archive.org/studies/EGAS00001004701	https://permalinks.stjude.cloud/permalinks/PedAML	AMLNKD; Fornerod, M. et al. Blood Cancer Discov., 2021	https://ega-archive.org/studies/EGAS00001004701	https://permalinks.stjude.cloud/permalinks/PedAML	AMLNKD; Fornerod, M. et al. Blood Cancer Discov., 2021	https://ega-archive.org/studies/EGAS00001004701	https://permalinks.stjude.cloud/permalinks/PedAML		White	0.9339	0	0	0.0557	0.0105
SJAML016562_D1	Female	Bone Marrow	8.95	8.95	Diagnosis	M4	Acute myeloid leukemia with defining genetic abnormalities	Acute myeloid leukemia with NPM1 mutation	Not applicable	AML with mutated NPM1	Not applicable	46,XX	NO	NO	NO	NO	NO	NPM1	NPM1|W288fs|46%	not applicable	mutation_driven	54	46.9			RNA-Seq and WES data + WGS data with tumor only samples	AMLNKD; Fornerod, M. et al. Blood Cancer Discov., 2021	https://ega-archive.org/studies/EGAS00001004701	AMLNKD; Fornerod, M. et al. Blood Cancer Discov., 2021	https://ega-archive.org/studies/EGAS00001004701	https://permalinks.stjude.cloud/permalinks/PedAML	AMLNKD; Fornerod, M. et al. Blood Cancer Discov., 2021	https://ega-archive.org/studies/EGAS00001004701	https://permalinks.stjude.cloud/permalinks/PedAML	AMLNKD; Fornerod, M. et al. Blood Cancer Discov., 2021	https://ega-archive.org/studies/EGAS00001004701	https://permalinks.stjude.cloud/permalinks/PedAML		White	0.9626	0	0	0.0374	0
SJAML016564_D1	Male	Bone Marrow	14.77	14.77	Diagnosis	M2	Acute myeloid leukemia with defining genetic abnormalities	Acute myeloid leukemia with other defined genetic alterations	Acute myeloid leukemia with UBTF tandem duplication	AML not otherwise specified (NOS)	Not applicable	46,XY	NO	NO	NO	NO	NO	UBTF	UBTF::TD	not applicable	mutation_driven	24	16.1	Allogeneic	pre-transplant	RNA-Seq, WGS, and WES data	AMLNKD; Fornerod, M. et al. Blood Cancer Discov., 2021	https://ega-archive.org/studies/EGAS00001004701	AMLNKD; Fornerod, M. et al. Blood Cancer Discov., 2021	https://ega-archive.org/studies/EGAS00001004701	https://permalinks.stjude.cloud/permalinks/PedAML	AMLNKD; Fornerod, M. et al. Blood Cancer Discov., 2021	https://ega-archive.org/studies/EGAS00001004701	https://permalinks.stjude.cloud/permalinks/PedAML	AMLNKD; Fornerod, M. et al. Blood Cancer Discov., 2021	https://ega-archive.org/studies/EGAS00001004701	https://permalinks.stjude.cloud/permalinks/PedAML		White	1	0	0	0	0
SJAML016565_D1	Female	Bone Marrow	12.3	12.3	Diagnosis	M4	Acute myeloid leukemia, defined by differentiation	Acute myelomonocytic leukemia	Not applicable	AML with myelodysplasia-related cytogenetic abnormalities	Not applicable	47,XX,+8	NO	NO	NO	YES	NO	Unclassified	no-defining alteration	not applicable	No_pathogenic_fusion	80	Not Available			RNA-Seq, WGS, and WES data	AMLNKD; Fornerod, M. et al. Blood Cancer Discov., 2021	https://ega-archive.org/studies/EGAS00001004701	AMLNKD; Fornerod, M. et al. Blood Cancer Discov., 2021	https://ega-archive.org/studies/EGAS00001004701	https://permalinks.stjude.cloud/permalinks/PedAML	AMLNKD; Fornerod, M. et al. Blood Cancer Discov., 2021	https://ega-archive.org/studies/EGAS00001004701	https://permalinks.stjude.cloud/permalinks/PedAML	AMLNKD; Fornerod, M. et al. Blood Cancer Discov., 2021	https://ega-archive.org/studies/EGAS00001004701	https://permalinks.stjude.cloud/permalinks/PedAML		White	0.9882	0	0	0	0.0118
SJAML016566_D1	Male	Bone Marrow	16.42	16.42	Diagnosis	M5	Acute myeloid leukemia with defining genetic abnormalities	Acute myeloid leukemia with other defined genetic alterations	Acute myeloid leukemia with UBTF tandem duplication	AML not otherwise specified (NOS)	Not applicable	46,XY,del(9)(q13q22)	NO	NO	NO	NO	NO	UBTF	UBTF::TD	not applicable	mutation_driven	20	Not Available			RNA-Seq, WGS, and WES data	AMLNKD; Fornerod, M. et al. Blood Cancer Discov., 2021	https://ega-archive.org/studies/EGAS00001004701	AMLNKD; Fornerod, M. et al. Blood Cancer Discov., 2021	https://ega-archive.org/studies/EGAS00001004701	https://permalinks.stjude.cloud/permalinks/PedAML	AMLNKD; Fornerod, M. et al. Blood Cancer Discov., 2021	https://ega-archive.org/studies/EGAS00001004701	https://permalinks.stjude.cloud/permalinks/PedAML	AMLNKD; Fornerod, M. et al. Blood Cancer Discov., 2021	https://ega-archive.org/studies/EGAS00001004701	https://permalinks.stjude.cloud/permalinks/PedAML		Black	0.1087	0	0	0	0.8913
SJAML016567_D2	Female	Bone Marrow	1.29315	1.29315	Diagnosis	M4	Acute myeloid leukemia with defining genetic abnormalities	Acute myeloid leukemia with KMT2A rearrangement	Not applicable	AML with other KMT2A rearrangements	Not applicable	46,XX,inv(6)(p22.1p25)?c,der(8)t(1;8)(q21;p21)[17]/46,XX,inv(6)(p22.1p25)?c[3]	YES	NO	NO	NO	NO	KMT2Ar	KMT2A::USP2	KMT2A-USP2 (both chr11q23)	Not_possible	87	54.5	Allogeneic	pre-transplant	RNA-Seq, WGS, and WES data	AMLNKD; Fornerod, M. et al. Blood Cancer Discov., 2021	https://ega-archive.org/studies/EGAS00001004701	AMLNKD; Fornerod, M. et al. Blood Cancer Discov., 2021	https://ega-archive.org/studies/EGAS00001004701	https://permalinks.stjude.cloud/permalinks/PedAML	AMLNKD; Fornerod, M. et al. Blood Cancer Discov., 2021	https://ega-archive.org/studies/EGAS00001004701	https://permalinks.stjude.cloud/permalinks/PedAML	AMLNKD; Fornerod, M. et al. Blood Cancer Discov., 2021	https://ega-archive.org/studies/EGAS00001004701	https://permalinks.stjude.cloud/permalinks/PedAML	White	White	1	0	0	0	0
SJAML016568_D1	Female	Bone Marrow	14.8986	14.8986	Diagnosis	M0	Myeloid neoplasms associated with germline predisposition	Myeloid neoplasms with germline GATA2 variant	Acute myeloid leukemia, myelodysplasia-related and germline pathogenic GATA2 mutation	Myeloid neoplasms associated with germline GATA2 mutation	Acute myeloid leukemia with myelodysplasia-related cytogenetic abnormalities, germline predisposition	45,XX,-7[19]/46,XX[1]	NO	YES	NO	NO	NO	Unclassified	no-defining alteration	not applicable	No_pathogenic_fusion	60.5	7.9			RNA-Seq, WGS, and WES data	AMLNKD; Fornerod, M. et al. Blood Cancer Discov., 2021	https://ega-archive.org/studies/EGAS00001004701	AMLNKD; Fornerod, M. et al. Blood Cancer Discov., 2021	https://ega-archive.org/studies/EGAS00001004701	https://permalinks.stjude.cloud/permalinks/PedAML	AMLNKD; Fornerod, M. et al. Blood Cancer Discov., 2021	https://ega-archive.org/studies/EGAS00001004701	https://permalinks.stjude.cloud/permalinks/PedAML	AMLNKD; Fornerod, M. et al. Blood Cancer Discov., 2021	https://ega-archive.org/studies/EGAS00001004701	https://permalinks.stjude.cloud/permalinks/PedAML	White	Hispanic	0.4399	0.4627	0.0281	0	0.0693
SJAML016569_D1	Female	Bone Marrow	7.53699	7.53699	Diagnosis	M4	Acute myeloid leukemia with defining genetic abnormalities	Acute myeloid leukemia with other defined genetic alterations	Acute myeloid leukemia with UBTF tandem duplication	AML not otherwise specified (NOS)	Not applicable	46,XX[43]	NO	NO	NO	NO	NO	UBTF	UBTF::TD	not applicable	mutation_driven	31	25.2	Allogeneic	pre-transplant	RNA-Seq, WGS, and WES data	AMLNKD; Fornerod, M. et al. Blood Cancer Discov., 2021	https://ega-archive.org/studies/EGAS00001004701	AMLNKD; Fornerod, M. et al. Blood Cancer Discov., 2021	https://ega-archive.org/studies/EGAS00001004701	https://permalinks.stjude.cloud/permalinks/PedAML	AMLNKD; Fornerod, M. et al. Blood Cancer Discov., 2021	https://ega-archive.org/studies/EGAS00001004701	https://permalinks.stjude.cloud/permalinks/PedAML	AMLNKD; Fornerod, M. et al. Blood Cancer Discov., 2021	https://ega-archive.org/studies/EGAS00001004701	https://permalinks.stjude.cloud/permalinks/PedAML	White	White	0.9467	0.0252	0.0281	0	0
SJAML016570_D1	Female	Bone Marrow	10.1562	10.1562	Diagnosis	M5	Acute myeloid leukemia with defining genetic abnormalities	Acute myeloid leukemia with NUP98 rearrangement	Not applicable	AML with other rare recurring translocations	Acute myeloid leukemia with t(11;12)(p15.4;p13.3)/NUP98::KDM5A	46,XX[21]	NO	NO	NO	NO	NO	NUP98r	NUP98::KDM5A	NUP98-KDM5A (t(11;12)(p15;p13))	Not_possible	92	76.8			RNA-Seq, WGS, and WES data	AMLNKD; Fornerod, M. et al. Blood Cancer Discov., 2021	https://ega-archive.org/studies/EGAS00001004701	AMLNKD; Fornerod, M. et al. Blood Cancer Discov., 2021	https://ega-archive.org/studies/EGAS00001004701	https://permalinks.stjude.cloud/permalinks/PedAML	AMLNKD; Fornerod, M. et al. Blood Cancer Discov., 2021	https://ega-archive.org/studies/EGAS00001004701	https://permalinks.stjude.cloud/permalinks/PedAML	AMLNKD; Fornerod, M. et al. Blood Cancer Discov., 2021	https://ega-archive.org/studies/EGAS00001004701	https://permalinks.stjude.cloud/permalinks/PedAML	White	White	1	0	0	0	0
SJAML016571_D1	Female	Bone Marrow	8.71	8.71	Diagnosis	M5	Acute myeloid leukemia with defining genetic abnormalities	Acute myeloid leukemia with other defined genetic alterations	Acute myeloid leukemia with EWSR1::ERG	AML not otherwise specified (NOS)	Acute myeloid leukemia with EWSR1::ERG	46,XX,i(8)(q10)[12]/47,XX,+8)[9]	NO	NO	NO	YES	NO	ETS family	EWSR1::ERG	EWSR1-ERG (t(21;22)(q22;q12))	Not_possible	82	31.5			RNA-Seq, WGS, and WES data	AMLNKD; Fornerod, M. et al. Blood Cancer Discov., 2021	https://ega-archive.org/studies/EGAS00001004701	AMLNKD; Fornerod, M. et al. Blood Cancer Discov., 2021	https://ega-archive.org/studies/EGAS00001004701	https://permalinks.stjude.cloud/permalinks/PedAML	AMLNKD; Fornerod, M. et al. Blood Cancer Discov., 2021	https://ega-archive.org/studies/EGAS00001004701	https://permalinks.stjude.cloud/permalinks/PedAML	AMLNKD; Fornerod, M. et al. Blood Cancer Discov., 2021	https://ega-archive.org/studies/EGAS00001004701	https://permalinks.stjude.cloud/permalinks/PedAML		White	0.9996	0	0	0	0.0004
SJAML016572_D1	Male	Bone Marrow	18.9918	18.9918	Diagnosis	M1	Acute myeloid leukemia, defined by differentiation	Acute myeloid leukemia without maturation	Not applicable	AML not otherwise specified (NOS)	Not applicable	46,XY[20]	NO	NO	NO	NO	NO	Unclassified	no mutation	not applicable	No_pathogenic_fusion	77	1.6			RNA-Seq and WES data	AMLNKD; Fornerod, M. et al. Blood Cancer Discov., 2021	https://ega-archive.org/studies/EGAS00001004701	AMLNKD; Fornerod, M. et al. Blood Cancer Discov., 2021	https://ega-archive.org/studies/EGAS00001004701	https://permalinks.stjude.cloud/permalinks/PedAML	no WGS	no WGS	no WGS	AMLNKD; Fornerod, M. et al. Blood Cancer Discov., 2021	https://ega-archive.org/studies/EGAS00001004701	https://permalinks.stjude.cloud/permalinks/PedAML	White	White	1	0	0	0	0
SJAML016573_D1	Female	Bone Marrow	4.56712	4.56712	Diagnosis	M0	Acute myeloid leukemia with defining genetic abnormalities	Acute myeloid leukemia with MECOM rearrangement	Not applicable	AML with other MECOM rearrangement	Not applicable	46,XX[20]	NO	NO	NO	NO	NO	MECOM	MECOM-CCDC26 (3')	MECOM-CCDC26 (t(3;8)(q26;q24))	Not_possible	26	2.4	Allogeneic	pre-transplant	RNA-Seq, WGS, and WES data	AMLNKD; Fornerod, M. et al. Blood Cancer Discov., 2021	https://ega-archive.org/studies/EGAS00001004701	AMLNKD; Fornerod, M. et al. Blood Cancer Discov., 2021	https://ega-archive.org/studies/EGAS00001004701	https://permalinks.stjude.cloud/permalinks/PedAML	AMLNKD; Fornerod, M. et al. Blood Cancer Discov., 2021	https://ega-archive.org/studies/EGAS00001004701	https://permalinks.stjude.cloud/permalinks/PedAML	AMLNKD; Fornerod, M. et al. Blood Cancer Discov., 2021	https://ega-archive.org/studies/EGAS00001004701	https://permalinks.stjude.cloud/permalinks/PedAML	White	Hispanic	0.8194	0.1227	0	0	0.0579
SJAML016574_D3	Male	Bone Marrow	3.23836	3.23836	Diagnosis	M5	Acute myeloid leukemia with defining genetic abnormalities	Acute myeloid leukemia with CEBPA mutation	Not applicable	AML with in-frame bZIP CEBPA mutations	Not applicable	46,XY[20]	NO	NO	NO	NO	NO	CEBPA	CEBPA|P23fs|51%	not applicable	mutation_driven	96	605.5			RNA-Seq data only	AML08 (NCT00703820)	NA	Newly uploaded	https://ega-archive.org/studies/EGAS00001005760	https://permalinks.stjude.cloud/panaml	no WGS	no WGS	no WGS	no WES	no WES	no WES	Asian	East Asian	0	0	1	0	0
SJAML016575_D1	Female	Bone Marrow	12.7	12.7	Diagnosis	M1	Acute myeloid leukemia, defined by differentiation	Acute myeloid leukemia without maturation	Not applicable	AML not otherwise specified (NOS)	Not applicable	46,XX	NO	NO	NO	NO	NO	Unclassified	no-defining alteration	not applicable	No_pathogenic_fusion	90	Not Available			RNA-Seq, WGS, and WES data	AMLNKD; Fornerod, M. et al. Blood Cancer Discov., 2021	https://ega-archive.org/studies/EGAS00001004701	AMLNKD; Fornerod, M. et al. Blood Cancer Discov., 2021	https://ega-archive.org/studies/EGAS00001004701	https://permalinks.stjude.cloud/permalinks/PedAML	AMLNKD; Fornerod, M. et al. Blood Cancer Discov., 2021	https://ega-archive.org/studies/EGAS00001004701	https://permalinks.stjude.cloud/permalinks/PedAML	AMLNKD; Fornerod, M. et al. Blood Cancer Discov., 2021	https://ega-archive.org/studies/EGAS00001004701	https://permalinks.stjude.cloud/permalinks/PedAML		White	1	0	0	0	0
SJAML016576_D1	Male	Bone Marrow	2.07123	2.07123	Diagnosis	M4	Acute myeloid leukemia with defining genetic abnormalities	Acute myeloid leukemia with KMT2A rearrangement	Not applicable	AML with other KMT2A rearrangements	Not applicable	46,XY,t(1;11)(p32;q23)[18]/47,idem,+9[2]	NO	NO	NO	NO	NO	KMT2Ar	KMT2A::EPS15	KMT2A-EPS15 t(1;11)(p32;q23)	Possible	83	93.4			RNA-Seq, WGS, and WES data	AMLNKD; Fornerod, M. et al. Blood Cancer Discov., 2021	https://ega-archive.org/studies/EGAS00001004701	AMLNKD; Fornerod, M. et al. Blood Cancer Discov., 2021	https://ega-archive.org/studies/EGAS00001004701	https://permalinks.stjude.cloud/permalinks/PedAML	AMLNKD; Fornerod, M. et al. Blood Cancer Discov., 2021	https://ega-archive.org/studies/EGAS00001004701	https://permalinks.stjude.cloud/permalinks/PedAML	AMLNKD; Fornerod, M. et al. Blood Cancer Discov., 2021	https://ega-archive.org/studies/EGAS00001004701	https://permalinks.stjude.cloud/permalinks/PedAML	Black and White	Other-US (primarily admixed with European or African ancestry)	0.5523	0	0	0	0.4477
SJAML016577_D1	Male	Bone Marrow	19.0356	19.0356	Diagnosis	M1	Acute myeloid leukemia, defined by differentiation	Acute myeloid leukemia without maturation	Not applicable	AML with myelodysplasia-related gene mutations	Not applicable	46,XY,del(1)(p13p32)[16]/46,XY[4]	NO	NO	NO	NO	NO	Unclassified	no-defining alteration	not applicable	No_pathogenic_fusion	95	98.4	Allogeneic	pre-transplant	RNA-Seq, WGS, and WES data	AMLNKD; Fornerod, M. et al. Blood Cancer Discov., 2021	https://ega-archive.org/studies/EGAS00001004701	AMLNKD; Fornerod, M. et al. Blood Cancer Discov., 2021	https://ega-archive.org/studies/EGAS00001004701	https://permalinks.stjude.cloud/permalinks/PedAML	AMLNKD; Fornerod, M. et al. Blood Cancer Discov., 2021	https://ega-archive.org/studies/EGAS00001004701	https://permalinks.stjude.cloud/permalinks/PedAML	AMLNKD; Fornerod, M. et al. Blood Cancer Discov., 2021	https://ega-archive.org/studies/EGAS00001004701	https://permalinks.stjude.cloud/permalinks/PedAML	White	White	1	0	0	0	0
SJAML016578_D1	Male	Bone Marrow	21.35	21.35	Diagnosis	M1	Acute myeloid leukemia with defining genetic abnormalities	Acute myeloid leukemia with CEBPA mutation	Not applicable	AML with in-frame bZIP CEBPA mutations	Not applicable	48,XY,+21,+21	NO	NO	NO	NO	YES	CEBPA	CEBPA|R306>QR|52%,G110_P112fs|67%	not applicable	mutation_driven	95	102.7			RNA-Seq, WGS, and WES data	AMLNKD; Fornerod, M. et al. Blood Cancer Discov., 2021	https://ega-archive.org/studies/EGAS00001004701	AMLNKD; Fornerod, M. et al. Blood Cancer Discov., 2021	https://ega-archive.org/studies/EGAS00001004701	https://permalinks.stjude.cloud/permalinks/PedAML	AMLNKD; Fornerod, M. et al. Blood Cancer Discov., 2021	https://ega-archive.org/studies/EGAS00001004701	https://permalinks.stjude.cloud/permalinks/PedAML	AMLNKD; Fornerod, M. et al. Blood Cancer Discov., 2021	https://ega-archive.org/studies/EGAS00001004701	https://permalinks.stjude.cloud/permalinks/PedAML		White	0.9514	0.0237	0	0	0.0249
SJAML016579_D1	Female	Bone Marrow	15.2658	15.2658	Diagnosis	M2	Acute myeloid leukemia with defining genetic abnormalities	Acute myeloid leukemia with NPM1 mutation	Not applicable	AML with mutated NPM1	Not applicable	47,XX,+21[2]/46,XX[18]	NO	NO	NO	NO	YES	NPM1	NPM1|L136>CASLSSL|30%	not applicable	mutation_driven	27	3.67			RNA-Seq and WES data + WGS data with tumor only samples	AMLNKD; Fornerod, M. et al. Blood Cancer Discov., 2021	https://ega-archive.org/studies/EGAS00001004701	AMLNKD; Fornerod, M. et al. Blood Cancer Discov., 2021	https://ega-archive.org/studies/EGAS00001004701	https://permalinks.stjude.cloud/permalinks/PedAML	AMLNKD; Fornerod, M. et al. Blood Cancer Discov., 2021	https://ega-archive.org/studies/EGAS00001004701	https://permalinks.stjude.cloud/permalinks/PedAML	AMLNKD; Fornerod, M. et al. Blood Cancer Discov., 2021	https://ega-archive.org/studies/EGAS00001004701	https://permalinks.stjude.cloud/permalinks/PedAML	White	White	0.9638	0	0	0.0362	0
SJAML016580_D1	Female	Bone Marrow	6.66027	6.66027	Diagnosis	Not available	Acute myeloid leukemia with defining genetic abnormalities	Acute myeloid leukemia with NUP98 rearrangement	Not applicable	AML with other rare recurring translocations	Acute myeloid leukemia with t(5;11)(q35.2;p15.4)/NUP98::NSD1	46,XX[20]	NO	NO	NO	NO	NO	NUP98r	NUP98::NSD1	NUP98-NSD1 (t(5;11)(q35; p15.5))	Not_possible	52	2.1	Allogeneic	pre-transplant	RNA-Seq, WGS, and WES data	AMLNKD; Fornerod, M. et al. Blood Cancer Discov., 2021	https://ega-archive.org/studies/EGAS00001004701	AMLNKD; Fornerod, M. et al. Blood Cancer Discov., 2021	https://ega-archive.org/studies/EGAS00001004701	https://permalinks.stjude.cloud/permalinks/PedAML	AMLNKD; Fornerod, M. et al. Blood Cancer Discov., 2021	https://ega-archive.org/studies/EGAS00001004701	https://permalinks.stjude.cloud/permalinks/PedAML	AMLNKD; Fornerod, M. et al. Blood Cancer Discov., 2021	https://ega-archive.org/studies/EGAS00001004701	https://permalinks.stjude.cloud/permalinks/PedAML	White	Hispanic	0.1544	0.7138	0	0.0957	0.0361
SJAML016581_D1	Male	Bone Marrow	12.4575	12.4575	Diagnosis	M1	Acute myeloid leukemia with defining genetic abnormalities	Acute myeloid leukemia, myelodysplasia-related	Acute myeloid leukemia with SFPQ::ZFP36L2	AML with mutated TP53	Acute myeloid leukemia with SFPQ::ZFP36L2	45,XY,t(1;2)(p34;p22),del(9)(q13q22),-12,t(17;20)(q11.2;q13.3),der(18)(?::18p11.1->18q23::12p11.2->12pter)[15]/46,XY[5]	YES	NO	NO	NO	NO	Unclassified	SFPQ::ZFP36L2	SFPQ-ZFP36L2 (t(1;2)(p34;p21))	Possible	86	1.7			RNA-Seq, WGS, and WES data	AMLNKD; Fornerod, M. et al. Blood Cancer Discov., 2021	https://ega-archive.org/studies/EGAS00001004701	AMLNKD; Fornerod, M. et al. Blood Cancer Discov., 2021	https://ega-archive.org/studies/EGAS00001004701	https://permalinks.stjude.cloud/permalinks/PedAML	AMLNKD; Fornerod, M. et al. Blood Cancer Discov., 2021	https://ega-archive.org/studies/EGAS00001004701	https://permalinks.stjude.cloud/permalinks/PedAML	AMLNKD; Fornerod, M. et al. Blood Cancer Discov., 2021	https://ega-archive.org/studies/EGAS00001004701	https://permalinks.stjude.cloud/permalinks/PedAML	Black	Black	0.1073	0	0	0	0.8927
SJAML016582_D1	Female	Bone Marrow	19.8959	19.8959	Diagnosis	M2	Acute myeloid leukemia with defining genetic abnormalities	Acute myeloid leukemia with NUP98 rearrangement	Not applicable	AML with other rare recurring translocations	Acute myeloid leukemia with t(5;11)(q35.2;p15.4)/NUP98::NSD1	46,XX,del(5)(q23q35)[20]	NO	NO	YES	NO	NO	NUP98r	NUP98::NSD1	NUP98-NSD1 (t(5;11)(q35; p15.5))	Not_possible	76	202.9	Allogeneic	pre-transplant	RNA-Seq, WGS, and WES data	AMLNKD; Fornerod, M. et al. Blood Cancer Discov., 2021	https://ega-archive.org/studies/EGAS00001004701	AMLNKD; Fornerod, M. et al. Blood Cancer Discov., 2021	https://ega-archive.org/studies/EGAS00001004701	https://permalinks.stjude.cloud/permalinks/PedAML	AMLNKD; Fornerod, M. et al. Blood Cancer Discov., 2021	https://ega-archive.org/studies/EGAS00001004701	https://permalinks.stjude.cloud/permalinks/PedAML	AMLNKD; Fornerod, M. et al. Blood Cancer Discov., 2021	https://ega-archive.org/studies/EGAS00001004701	https://permalinks.stjude.cloud/permalinks/PedAML	White	White	1	0	0	0	0
SJAML016583_D1	Male	Peripheral Blood	0.728767	0.728767	Diagnosis	M5	Acute myeloid leukemia with defining genetic abnormalities	Acute myeloid leukemia with other defined genetic alterations	Acute myeloid leukemia with NPM1::CCDC28A	AML not otherwise specified (NOS)	Acute myeloid leukemia with NPM1::CCDC28A	46,XY,t(5;6)(q33;q21)[19]/46,XY[1]	NO	NO	NO	NO	NO	NPM1	NPM1::CCDC28A	NPM1-CCDC28A (t(5;6)(q33;q21))	Possible	Not Available	320.3			RNA-Seq, WGS, and WES data	AMLNKD; Fornerod, M. et al. Blood Cancer Discov., 2021	https://ega-archive.org/studies/EGAS00001004701	AMLNKD; Fornerod, M. et al. Blood Cancer Discov., 2021	https://ega-archive.org/studies/EGAS00001004701	https://permalinks.stjude.cloud/permalinks/PedAML	AMLNKD; Fornerod, M. et al. Blood Cancer Discov., 2021	https://ega-archive.org/studies/EGAS00001004701	https://permalinks.stjude.cloud/permalinks/PedAML	AMLNKD; Fornerod, M. et al. Blood Cancer Discov., 2021	https://ega-archive.org/studies/EGAS00001004701	https://permalinks.stjude.cloud/permalinks/PedAML	White	White	0.9997	0	0.0003	0	0
SJAML016584_D1	Male	Bone Marrow	17.6877	17.6877	Diagnosis	M1	Acute myeloid leukemia with defining genetic abnormalities	Acute myeloid leukemia, myelodysplasia-related	Not applicable	AML not otherwise specified (NOS)	Not applicable	46,Y,t(X;7)(q22;p22),t(11;13)(q13;q12)[20]	NO	NO	NO	NO	NO	Unclassified	MED12::HOXA9	MED12-HOXA9 (t(X;7)(q13;p15))	Not_possible	87.5	22.7			RNA-Seq, WGS, and WES data	AMLNKD; Fornerod, M. et al. Blood Cancer Discov., 2021	https://ega-archive.org/studies/EGAS00001004701	AMLNKD; Fornerod, M. et al. Blood Cancer Discov., 2021	https://ega-archive.org/studies/EGAS00001004701	https://permalinks.stjude.cloud/permalinks/PedAML	AMLNKD; Fornerod, M. et al. Blood Cancer Discov., 2021	https://ega-archive.org/studies/EGAS00001004701	https://permalinks.stjude.cloud/permalinks/PedAML	AMLNKD; Fornerod, M. et al. Blood Cancer Discov., 2021	https://ega-archive.org/studies/EGAS00001004701	https://permalinks.stjude.cloud/permalinks/PedAML	White	White	1	0	0	0	0
SJAML016585_D1	Male	Bone Marrow	17.2055	17.2055	Diagnosis	M4	Acute myeloid leukemia with defining genetic abnormalities	Acute myeloid leukemia with NPM1 mutation	Not applicable	AML with mutated NPM1	Not applicable	46,XY[20]	NO	NO	NO	NO	NO	NPM1	NPM1|F268fs|48%	not applicable	mutation_driven	79	24			RNA-Seq, WGS, and WES data	AMLNKD; Fornerod, M. et al. Blood Cancer Discov., 2021	https://ega-archive.org/studies/EGAS00001004701	AMLNKD; Fornerod, M. et al. Blood Cancer Discov., 2021	https://ega-archive.org/studies/EGAS00001004701	https://permalinks.stjude.cloud/permalinks/PedAML	AMLNKD; Fornerod, M. et al. Blood Cancer Discov., 2021	https://ega-archive.org/studies/EGAS00001004701	https://permalinks.stjude.cloud/permalinks/PedAML	AMLNKD; Fornerod, M. et al. Blood Cancer Discov., 2021	https://ega-archive.org/studies/EGAS00001004701	https://permalinks.stjude.cloud/permalinks/PedAML	Black	Black	0.0435	0	0	0	0.9565
SJAML016586_D1	Male	Bone Marrow	14.0082	14.0082	Diagnosis	M2	Acute myeloid leukemia with defining genetic abnormalities	Acute myeloid leukemia, myelodysplasia-related	Not applicable	AML not otherwise specified (NOS)	Not applicable	46,XY[20]	NO	NO	NO	NO	NO	UBTF	UBTF::TD	not applicable	mutation_driven	23	6.8			RNA-Seq, WGS, and WES data	AMLNKD; Fornerod, M. et al. Blood Cancer Discov., 2021	https://ega-archive.org/studies/EGAS00001004701	AMLNKD; Fornerod, M. et al. Blood Cancer Discov., 2021	https://ega-archive.org/studies/EGAS00001004701	https://permalinks.stjude.cloud/permalinks/PedAML	AMLNKD; Fornerod, M. et al. Blood Cancer Discov., 2021	https://ega-archive.org/studies/EGAS00001004701	https://permalinks.stjude.cloud/permalinks/PedAML	AMLNKD; Fornerod, M. et al. Blood Cancer Discov., 2021	https://ega-archive.org/studies/EGAS00001004701	https://permalinks.stjude.cloud/permalinks/PedAML	Black	Black	0.2118	0	0.0256	0	0.7625
SJAML030004_D1	Female	Bone Marrow	19.2	19.3	Diagnosis	M4	Acute myeloid leukemia with defining genetic abnormalities	Acute myeloid leukemia with other defined genetic alterations	Acute myeloid leukemia with KAT6A::CREBBP	AML with other rare recurring translocations	Acute myeloid leukemia with t(8;16)(p11.2;p13.3)/KAT6A::CREBBP	46,XX,t(8;16)(p11.2;p13.3) (20/100%)	NO	NO	NO	NO	NO	KAT6Ar	KAT6A::CREBBP	KAT6A-CREBBP (t(8;16)(p11;p13))	Possible	92	5			RNA-Seq, WGS, and WES data	Pilot; Rusch, M. et al. Nature Communications, 2018	https://ega-archive.org/studies/EGAS00001002217	Pilot; Rusch, M. et al. Nature Communications, 2018	https://ega-archive.org/studies/EGAS00001002217	https://permalinks.stjude.cloud/permalinks/cts	Pilot; Rusch, M. et al. Nature Communications, 2018	https://ega-archive.org/studies/EGAS00001002217	https://permalinks.stjude.cloud/permalinks/cts	Pilot; Rusch, M. et al. Nature Communications, 2018	https://ega-archive.org/studies/EGAS00001002217	https://permalinks.stjude.cloud/permalinks/cts		Black	0.1483	0	0	0	0.8517
SJAML030006_D1	Female	Bone Marrow	14.3	14.3	Diagnosis	M5	Acute myeloid leukemia with defining genetic abnormalities	Acute myeloid leukemia with DEK::NUP214 fusion	Not applicable	AML with t(6;9)(p22.3;q34.1)/DEK::NUP214 fusion	Not applicable	46,XX,t(6;9)(p23;q34) (9/100%)	NO	NO	NO	NO	NO	DEK::NUP214	DEK::NUP214	DEK-NUP214 (t(6;9)(p23;q34) )	Possible	83	5	Autologous	pre-transplant	RNA-Seq, WGS, and WES data	Pilot; Rusch, M. et al. Nature Communications, 2018	https://ega-archive.org/studies/EGAS00001002217	Pilot; Rusch, M. et al. Nature Communications, 2018	https://ega-archive.org/studies/EGAS00001002217	https://permalinks.stjude.cloud/permalinks/cts	Pilot; Rusch, M. et al. Nature Communications, 2018	https://ega-archive.org/studies/EGAS00001002217	https://permalinks.stjude.cloud/permalinks/cts	Pilot; Rusch, M. et al. Nature Communications, 2018	https://ega-archive.org/studies/EGAS00001002217	https://permalinks.stjude.cloud/permalinks/cts		White	0.9763	0.0237	0	0	0
SJAML030024_D1	Female	Bone Marrow	6.34	6.34	Diagnosis	M1	Acute myeloid leukemia with defining genetic abnormalities	Acute myeloid leukemia with CEBPA mutation	Not applicable	AML with in-frame bZIP CEBPA mutations	Not applicable	46,XX (20/100%)	NO	NO	NO	NO	NO	CEBPA	CEBPA|E59*|100%	not applicable	mutation_driven	87	23.3	Autologous	pre-transplant	RNA-Seq, WGS, and WES data	Pilot; Rusch, M. et al. Nature Communications, 2018	https://ega-archive.org/studies/EGAS00001002217	Pilot; Rusch, M. et al. Nature Communications, 2018	https://ega-archive.org/studies/EGAS00001002217	https://permalinks.stjude.cloud/permalinks/cts	Pilot; Rusch, M. et al. Nature Communications, 2018	https://ega-archive.org/studies/EGAS00001002217	https://permalinks.stjude.cloud/permalinks/cts	Pilot; Rusch, M. et al. Nature Communications, 2018	https://ega-archive.org/studies/EGAS00001002217	https://permalinks.stjude.cloud/permalinks/cts		Other-US (primarily admixed with European or African ancestry)	0.4995	0.0776	0	0	0.4229
SJAML030025_D1	Male	Bone Marrow	8.17808	8.17808	Diagnosis	M0	Acute myeloid leukemia with defining genetic abnormalities	Acute myeloid leukemia, myelodysplasia-related	Not applicable	AML with myelodysplasia-related gene mutations	Not applicable	49,X,-Y,-2,del(5)(q22q35),der(16)t(13;16)(q14.1;q21),+17,+18,+19,+21,+mar[13]/46,XY[7]	YES	NO	NO	NO	YES	Unclassified	no-defining alteration	not applicable	No_pathogenic_fusion	36	26.3	Allogeneic	pre-transplant	RNA-Seq, WGS, and WES data	Pilot; Rusch, M. et al. Nature Communications, 2018	https://ega-archive.org/studies/EGAS00001002217	Pilot; Rusch, M. et al. Nature Communications, 2018	https://ega-archive.org/studies/EGAS00001002217	https://permalinks.stjude.cloud/permalinks/cts	Pilot; Rusch, M. et al. Nature Communications, 2018	https://ega-archive.org/studies/EGAS00001002217	https://permalinks.stjude.cloud/permalinks/cts	Pilot; Rusch, M. et al. Nature Communications, 2018	https://ega-archive.org/studies/EGAS00001002217	https://permalinks.stjude.cloud/permalinks/cts	Black	Black	0.078	0	0	0	0.922
SJAML030069_D1	Male	Bone Marrow	15.1699	15.1699	Diagnosis	M1	Acute myeloid leukemia with defining genetic abnormalities	Acute myeloid leukemia with KMT2A rearrangement	Not applicable	AML with other KMT2A rearrangements	Not applicable	46,XY,t(6;11)(q27;q23)[20]	NO	NO	NO	NO	NO	KMT2Ar	KMT2A::MLLT4	KMT2A-MLLT4 (t(6; 11)(q27; q23))	Possible	79	5.4	Allogeneic	pre-transplant	RNA-Seq, WGS, and WES data	Genomes for Kids:Newman S. et al. Cancer Discov. 2021	NA	Genomes for Kids:Newman S. et al. Cancer Discov. 2021	Not Available	https://permalinks.stjude.cloud/permalinks/g4k	Genomes for Kids:Newman S. et al. Cancer Discov. 2021	Not Available	https://permalinks.stjude.cloud/permalinks/g4k	Genomes for Kids:Newman S. et al. Cancer Discov. 2021	Not Available	https://permalinks.stjude.cloud/permalinks/g4k	Black	Black	0.1346	0.0001	0	0	0.8654
SJAML030079_D1	Female	Bone Marrow	1.98082	1.98082	Diagnosis	M7	Acute myeloid leukemia with defining genetic abnormalities	Acute myeloid leukemia with KMT2A rearrangement	Not applicable	AML with t(9;11)(p21.3;q23.3)/MLLT3::KMT2A	Not applicable	52,XX,+6,+8,t(9;11)(p22;q23),+14,+17,+19,+22[9]/53,idem,+18[11]	YES	NO	NO	YES	NO	KMT2Ar	KMT2A::MLLT3	KMT2A-MLLT3 (t(9;11)(p22;q23))	Possible	67	7.5	Allogeneic	pre-transplant	RNA-Seq, WGS, and WES data	Genomes for Kids:Newman S. et al. Cancer Discov. 2021	NA	Genomes for Kids:Newman S. et al. Cancer Discov. 2021	Not Available	https://permalinks.stjude.cloud/permalinks/g4k	Genomes for Kids:Newman S. et al. Cancer Discov. 2021	Not Available	https://permalinks.stjude.cloud/permalinks/g4k	Genomes for Kids:Newman S. et al. Cancer Discov. 2021	Not Available	https://permalinks.stjude.cloud/permalinks/g4k	White	Other-US (primarily admixed with European or African ancestry)	0.7204	0.0974	0	0	0.1822
SJAML030085_D1	Female	Bone Marrow	16.6137	16.6137	Diagnosis	M5	Acute myeloid leukemia with defining genetic abnormalities	Acute myeloid leukemia with KMT2A rearrangement	Not applicable	AML with other KMT2A rearrangements	Not applicable	46,XX,t(11;17)(q23;q12)[13]/47,idem,+8[5]/46,XX[[2]	NO	NO	NO	YES	NO	KMT2Ar	KMT2A::MLLT6	KMT2A-MLLT6 (t(11;17)(q23;q12))	Possible	94	38.4			RNA-Seq, WGS, and WES data	Genomes for Kids:Newman S. et al. Cancer Discov. 2021	NA	Genomes for Kids:Newman S. et al. Cancer Discov. 2021	Not Available	https://permalinks.stjude.cloud/permalinks/g4k	Genomes for Kids:Newman S. et al. Cancer Discov. 2021	Not Available	https://permalinks.stjude.cloud/permalinks/g4k	Genomes for Kids:Newman S. et al. Cancer Discov. 2021	Not Available	https://permalinks.stjude.cloud/permalinks/g4k	Multiple Race (NOS)	Other-US (primarily admixed with European or African ancestry)	0.6574	0.1436	0	0	0.199
SJAML030099_D1	Male	Bone Marrow	1	1	Diagnosis	M7	Myeloid neoplasms associated with germline predisposition	Myeloid proliferation associated with Down syndrome	Myeloid leukemia of Down syndrome	Myeloid or lymphoid neoplasms associated with Down syndrome	Acute myeloid leukemia with mutated GATA1, germline predisposition	47,XY,+21c[20/20]	NO	NO	NO	NO	YES	GATA1	GATA1|P50fs|91%	not applicable	mutation_driven	30	3.73			RNA-Seq, WGS, and WES data	Genomes for Kids:Newman S. et al. Cancer Discov. 2021	NA	Genomes for Kids:Newman S. et al. Cancer Discov. 2021	Not Available	https://permalinks.stjude.cloud/permalinks/g4k	Genomes for Kids:Newman S. et al. Cancer Discov. 2021	Not Available	https://permalinks.stjude.cloud/permalinks/g4k	Genomes for Kids:Newman S. et al. Cancer Discov. 2021	Not Available	https://permalinks.stjude.cloud/permalinks/g4k		White	0.9997	0	0	0	0.0003
SJAML030118_D1	Female	Bone Marrow	14.8356	14.8356	Diagnosis	M5	Acute myeloid leukemia with defining genetic abnormalities	Acute myeloid leukemia with KMT2A rearrangement	Not applicable	AML with t(9;11)(p21.3;q23.3)/MLLT3::KMT2A	Not applicable	46,XX,t(9;11)(p22;q23)[14]/46,idem,del(X)(q24)[2]/46,XX[4]	NO	NO	NO	NO	NO	KMT2Ar	KMT2A::MLLT3	KMT2A-MLLT3 (t(9;11)(p22;q23))	Possible	95	12.7			RNA-Seq, WGS, and WES data	Genomes for Kids:Newman S. et al. Cancer Discov. 2021	NA	Genomes for Kids:Newman S. et al. Cancer Discov. 2021	Not Available	https://permalinks.stjude.cloud/permalinks/g4k	Genomes for Kids:Newman S. et al. Cancer Discov. 2021	Not Available	https://permalinks.stjude.cloud/permalinks/g4k	Genomes for Kids:Newman S. et al. Cancer Discov. 2021	Not Available	https://permalinks.stjude.cloud/permalinks/g4k	White	White	1	0	0	0	0
SJAML030119_D1	Female	Bone Marrow	4.33333	5.66667	Relapse	M2	Acute myeloid leukemia with defining genetic abnormalities	Acute myeloid leukemia with RUNX1::RUNX1T1 fusion	Not applicable	AML with t(8;21)(q22;q22.1)/RUNX1::RUNX1T1	Not applicable	45,X,-X,t(8;21)(q22;q22)[18/20]/46,XX[2/20]	NO	NO	NO	NO	NO	RUNX1::RUNX1T1	RUNX1::RUNX1T1	RUNX1-RUNX1T1 (t(8;21)(q22;q22))	Possible	31	1.68	Allogeneic	pre-transplant	RNA-Seq, WGS, and WES data	UBTF; Umeda, M. et al. Blood Cancer Discov., 2022	https://ega-archive.org/studies/EGAS00001005760	UBTF; Umeda, M. et al. Blood Cancer Discov., 2022	https://ega-archive.org/studies/EGAS00001005760	https://permalinks.stjude.cloud/permalinks/rpaml	UBTF; Umeda, M. et al. Blood Cancer Discov., 2022	https://ega-archive.org/studies/EGAS00001005760	https://permalinks.stjude.cloud/permalinks/rpaml	Genomes for Kids:Newman S. et al. Cancer Discov. 2021	Not Available	https://permalinks.stjude.cloud/permalinks/g4k		Hispanic	0.3611	0.4449	0.0345	0	0.1595
SJAML030120_D1	Male	Bone Marrow	1.5726	2.5	Relapse	M7	Acute myeloid leukemia with defining genetic abnormalities	Acute myeloid leukemia with other defined genetic alterations	Acute myeloid leukemia with CBFA2T3::GLIS2	AML with other rare recurring translocations	Acute myeloid leukemia with inv(16)(p13.3q24.3)/CBFA2T3::GLIS2	48,XY,+8,+21[20]	NO	NO	NO	YES	YES	GLISr	CBFA2T3::GLIS2	CBFA2T3-GLIS2 (inv(16)(p13q24))	Not_possible	85	13.9	Allogeneic	pre-transplant	RNA-Seq, WGS, and WES data	Genomes for Kids:Newman S. et al. Cancer Discov. 2021	NA	Genomes for Kids:Newman S. et al. Cancer Discov. 2021	Not Available	https://permalinks.stjude.cloud/permalinks/g4k	Genomes for Kids:Newman S. et al. Cancer Discov. 2021	Not Available	https://permalinks.stjude.cloud/permalinks/g4k	Genomes for Kids:Newman S. et al. Cancer Discov. 2021	Not Available	https://permalinks.stjude.cloud/permalinks/g4k	Black	Black	0.187	0	0	0	0.813
SJAML030151_D1	Female	Bone Marrow	4.58356	4.58356	Diagnosis	M2	Acute myeloid leukemia with defining genetic abnormalities	Acute myeloid leukemia with CBFB::MYH11 fusion	Not applicable	AML with inv(16)(p13.1q22) or t(16;16)(p13.1;q22)/CBFB::MYH11	Not applicable	47,XX,inv(16)(p13.1q22),+22[13]/46,XX[7]	NO	NO	NO	NO	NO	CBFB::MYH11	CBFB::MYH11	CBFB-MYH11 (inv(16)(p13.1q22))	Possible	47	38.4			RNA-Seq, WGS, and WES data	Genomes for Kids:Newman S. et al. Cancer Discov. 2021	NA	Genomes for Kids:Newman S. et al. Cancer Discov. 2021	Not Available	https://permalinks.stjude.cloud/permalinks/g4k	Genomes for Kids:Newman S. et al. Cancer Discov. 2021	Not Available	https://permalinks.stjude.cloud/permalinks/g4k	Genomes for Kids:Newman S. et al. Cancer Discov. 2021	Not Available	https://permalinks.stjude.cloud/permalinks/g4k	Black	Black	0.1292	0	0	0	0.8708
SJAML030153_D1	Male	Bone Marrow	5.25	5.66667	Relapse	M1	Acute myeloid leukemia with defining genetic abnormalities	Acute myeloid leukemia, myelodysplasia-related	Not applicable	AML with myelodysplasia-related cytogenetic abnormalities	Not applicable	96,XXYY,-7,+8,-9,del(9)(p22)x2,+14,+18,+19,+20,+22[cp12][12/20]/46,XY[8/20]	YES	YES	NO	YES	NO	Unclassified	no-defining alteration	not applicable	No_pathogenic_fusion	38	59.19	Allogeneic	pre-transplant	RNA-Seq, WGS, and WES data	Genomes for Kids:Newman S. et al. Cancer Discov. 2021	NA	Genomes for Kids:Newman S. et al. Cancer Discov. 2021	Not Available	https://permalinks.stjude.cloud/permalinks/g4k	Genomes for Kids:Newman S. et al. Cancer Discov. 2021	Not Available	https://permalinks.stjude.cloud/permalinks/g4k	Genomes for Kids:Newman S. et al. Cancer Discov. 2021	Not Available	https://permalinks.stjude.cloud/permalinks/g4k		White	1	0	0	0	0
SJAML030155_D1	Female	Bone Marrow	2.35068	2.35068	Diagnosis	M7	Acute myeloid leukemia with defining genetic abnormalities	Acute myeloid leukemia with KMT2A rearrangement	Not applicable	AML with t(9;11)(p21.3;q23.3)/MLLT3::KMT2A	Not applicable	50,XX,t(5;9;11)(q13;p22;q23),+19,+21,+21,+21[19]/46,XX1]	YES	NO	NO	NO	YES	KMT2Ar	KMT2A::MLLT3	KMT2A-MLLT3 (t(9;11)(p22;q23))	Possible	80	17.3	Allogeneic	pre-transplant	RNA-Seq, WGS, and WES data	Genomes for Kids:Newman S. et al. Cancer Discov. 2021	NA	Genomes for Kids:Newman S. et al. Cancer Discov. 2021	Not Available	https://permalinks.stjude.cloud/permalinks/g4k	Genomes for Kids:Newman S. et al. Cancer Discov. 2021	Not Available	https://permalinks.stjude.cloud/permalinks/g4k	Genomes for Kids:Newman S. et al. Cancer Discov. 2021	Not Available	https://permalinks.stjude.cloud/permalinks/g4k	White	Other-US (primarily admixed with European or African ancestry)	0.8383	0	0.0204	0	0.1413
SJAML030156_D1	Female	Bone Marrow	13.3333	13.3333	Diagnosis	M5	Acute myeloid leukemia with defining genetic abnormalities	Acute myeloid leukemia, myelodysplasia-related	Not applicable	AML with myelodysplasia-related cytogenetic abnormalities	Not applicable	46,XX,-7,+18 [14/20]/46,XX[6/20]	NO	YES	NO	NO	NO	Unclassified	no-defining alteration	not applicable	No_pathogenic_fusion	60	4.04	Allogeneic	pre-transplant	RNA-Seq, WGS, and WES data	Genomes for Kids:Newman S. et al. Cancer Discov. 2021	NA	Genomes for Kids:Newman S. et al. Cancer Discov. 2021	Not Available	https://permalinks.stjude.cloud/permalinks/g4k	Genomes for Kids:Newman S. et al. Cancer Discov. 2021	Not Available	https://permalinks.stjude.cloud/permalinks/g4k	Genomes for Kids:Newman S. et al. Cancer Discov. 2021	Not Available	https://permalinks.stjude.cloud/permalinks/g4k		Other-US (primarily admixed with European or African ancestry)	0.6233	0.1256	0	0	0.2511
SJAML030163_D1	Male	Bone Marrow	8.48493	8.48493	Diagnosis	Not available	Acute myeloid leukemia with defining genetic abnormalities	Acute myeloid leukemia with RUNX1::RUNX1T1 fusion	Not applicable	AML with t(8;21)(q22;q22.1)/RUNX1::RUNX1T1	Not applicable	46,XY,t(8;21)(q22;q22)[17]/46,XY[3]	NO	NO	NO	NO	NO	RUNX1::RUNX1T1	RUNX1::RUNX1T1	RUNX1-RUNX1T1 (t(8;21)(q22;q22))	Possible	90	4.2			RNA-Seq, WGS, and WES data	Genomes for Kids:Newman S. et al. Cancer Discov. 2021	NA	Genomes for Kids:Newman S. et al. Cancer Discov. 2021	Not Available	https://permalinks.stjude.cloud/permalinks/g4k	Genomes for Kids:Newman S. et al. Cancer Discov. 2021	Not Available	https://permalinks.stjude.cloud/permalinks/g4k	Genomes for Kids:Newman S. et al. Cancer Discov. 2021	Not Available	https://permalinks.stjude.cloud/permalinks/g4k	Black	Black	0.0374	0	0	0	0.9626
SJAML030186_D1	Female	Bone Marrow	12.6849	12.6849	Diagnosis	M2	Acute myeloid leukemia with defining genetic abnormalities	Acute myeloid leukemia with NPM1 mutation	Not applicable	AML with mutated NPM1	Not applicable	46,XX[20]	NO	NO	NO	NO	NO	NPM1	NPM1|W288fs|34%	not applicable	mutation_driven	28	4.7	Allogeneic	pre-transplant	RNA-Seq, WGS, and WES data	Genomes for Kids:Newman S. et al. Cancer Discov. 2021	NA	Genomes for Kids:Newman S. et al. Cancer Discov. 2021	Not Available	https://permalinks.stjude.cloud/permalinks/g4k	Genomes for Kids:Newman S. et al. Cancer Discov. 2021	Not Available	https://permalinks.stjude.cloud/permalinks/g4k	Genomes for Kids:Newman S. et al. Cancer Discov. 2021	Not Available	https://permalinks.stjude.cloud/permalinks/g4k	White	White	1	0	0	0	0
SJAML030195_D1	Female	Bone Marrow	3.41667	5	Relapse	M2	Acute myeloid leukemia with defining genetic abnormalities	Acute myeloid leukemia with RUNX1::RUNX1T1 fusion	Not applicable	AML with t(8;21)(q22;q22.1)/RUNX1::RUNX1T1	Not applicable	46,XX,del(5)(q22),t(8;21)(q22;q22) [20/20]	NO	NO	YES	NO	NO	RUNX1::RUNX1T1	RUNX1::RUNX1T1	RUNX1-RUNX1T1 (t(8;21)(q22;q22))	Possible	36	193.65	Allogeneic	pre-transplant	RNA-Seq, WGS, and WES data	Genomes for Kids:Newman S. et al. Cancer Discov. 2021	NA	Genomes for Kids:Newman S. et al. Cancer Discov. 2021	Not Available	https://permalinks.stjude.cloud/permalinks/g4k	Genomes for Kids:Newman S. et al. Cancer Discov. 2021	Not Available	https://permalinks.stjude.cloud/permalinks/g4k	Genomes for Kids:Newman S. et al. Cancer Discov. 2021	Not Available	https://permalinks.stjude.cloud/permalinks/g4k		Hispanic	0.2155	0.54	0.0369	0.0565	0.151
SJAML030200_D3	Female	Bone Marrow	15.1342	15.1342	Diagnosis	M4	Acute myeloid leukemia with defining genetic abnormalities	Acute myeloid leukemia with KMT2A rearrangement	Not applicable	AML with other KMT2A rearrangements	Not applicable	46,XX.t(11;19)(q23;p13.1)[12]/46,XX[8]	NO	NO	NO	NO	NO	KMT2Ar	KMT2A::ELL	KMT2A-ELL (t(11;19)(q23;p13.1))	Possible	43	11.1	Allogeneic	pre-transplant	RNA-Seq, WGS, and WES data	Genomes for Kids:Newman S. et al. Cancer Discov. 2021	NA	Newly uploaded	https://ega-archive.org/studies/EGAS00001005760	https://permalinks.stjude.cloud/panaml	Genomes for Kids:Newman S. et al. Cancer Discov. 2021	Not Available	https://permalinks.stjude.cloud/permalinks/g4k	Genomes for Kids:Newman S. et al. Cancer Discov. 2021	Not Available	https://permalinks.stjude.cloud/permalinks/g4k	White	White	0.9439	0	0	0.0561	0
SJAML030208_D1	Male	Bone Marrow	14.8411	14.8411	Diagnosis	M1	Acute myeloid leukemia with defining genetic abnormalities	Acute myeloid leukemia with RUNX1::RUNX1T1 fusion	Not applicable	AML with t(8;21)(q22;q22.1)/RUNX1::RUNX1T1	Not applicable	45,-Y,t(X;21;8)(p22.1;q22;q22)[17]/46,XY[3]	NO	NO	NO	NO	NO	RUNX1::RUNX1T1	RUNX1::RUNX1T1	RUNX1-RUNX1T1 (t(8;21)(q22;q22))	Possible	79	5.2			RNA-Seq, WGS, and WES data	Genomes for Kids:Newman S. et al. Cancer Discov. 2021	NA	Genomes for Kids:Newman S. et al. Cancer Discov. 2021	Not Available	https://permalinks.stjude.cloud/permalinks/g4k	Genomes for Kids:Newman S. et al. Cancer Discov. 2021	Not Available	https://permalinks.stjude.cloud/permalinks/g4k	Genomes for Kids:Newman S. et al. Cancer Discov. 2021	Not Available	https://permalinks.stjude.cloud/permalinks/g4k	White	White	0.9722	0	0	0.0278	0
SJAML030209_D1	Male	Bone Marrow	0.25	0.25	Diagnosis	M7	Acute myeloid leukemia with defining genetic abnormalities	Acute myeloid leukemia with RBM15::MRTFA fusion	Not applicable	Acute myeloid leukemia with other rare recurring translocations	Acute myeloid leukemia (megakaryoblastic) with t(1;22)(p13.3;q13.1)/RBM15::MRTF1	46,XY,add(1)(p13),?t(3;22)(p21;q13),?ins(5;1)(p15;p34p13)[15/20]/46,XY	YES	NO	NO	NO	NO	RBM15::MKL1	RBM15::MKL1	RBM15-MKL1 (t(1;22)(p13;q13))	Not_possible	21	2.59			RNA-Seq, WGS, and WES data	Genomes for Kids:Newman S. et al. Cancer Discov. 2021	NA	Genomes for Kids:Newman S. et al. Cancer Discov. 2021	Not Available	https://permalinks.stjude.cloud/permalinks/g4k	Genomes for Kids:Newman S. et al. Cancer Discov. 2021	Not Available	https://permalinks.stjude.cloud/permalinks/g4k	Genomes for Kids:Newman S. et al. Cancer Discov. 2021	Not Available	https://permalinks.stjude.cloud/permalinks/g4k		White	1	0	0	0	0
SJAML030210_D2	Male	Bone Marrow	5.1	5.05479	Diagnosis	Not available	Acute myeloid leukemia with defining genetic abnormalities	Acute myeloid leukemia with KMT2A rearrangement	Not applicable	AML with t(9;11)(p21.3;q23.3)/MLLT3::KMT2A	Not applicable	Not Available	NA	NA	NA	NA	NA	KMT2Ar	KMT2A::MLLT3	KMT2A-MLLT3 (t(9;11)(p22;q23))	Cytogenetics_not_available	42	Not Available	Allogeneic	782	RNA-Seq, WGS, and WES data	UBTF; Umeda, M. et al. Blood Cancer Discov., 2022	https://ega-archive.org/studies/EGAS00001005760	UBTF; Umeda, M. et al. Blood Cancer Discov., 2022	https://ega-archive.org/studies/EGAS00001005760	https://permalinks.stjude.cloud/permalinks/rpaml	RTCG-Cloud	https://ega-archive.org/studies/EGAS00001005760	https://platform.stjude.cloud/data/cohorts?dataset_accession=SJC-DS-1007	RTCG-Cloud	https://ega-archive.org/studies/EGAS00001005760	https://platform.stjude.cloud/data/cohorts?dataset_accession=SJC-DS-1007	Black and White	Other-US (primarily admixed with European or African ancestry)	0.562	0	0	0	0.438
SJAML030231_D1	Female	Peripheral Blood	12.2986	12.2986	Diagnosis	M4	Acute myeloid leukemia with defining genetic abnormalities	Acute myeloid leukemia with CBFB::MYH11 fusion	Not applicable	AML with inv(16)(p13.1q22) or t(16;16)(p13.1;q22)/CBFB::MYH11	Not applicable	46,XX,inv(16)(p13.1q22)[18]/46,XX[2]	NO	NO	NO	NO	NO	CBFB::MYH11	CBFB::MYH11	CBFB-MYH11 (inv(16)(p13.1q22))	Possible	76	297.2			RNA-Seq, WGS, and WES data	Genomes for Kids:Newman S. et al. Cancer Discov. 2021	NA	Genomes for Kids:Newman S. et al. Cancer Discov. 2021	Not Available	https://permalinks.stjude.cloud/permalinks/g4k	Genomes for Kids:Newman S. et al. Cancer Discov. 2021	Not Available	https://permalinks.stjude.cloud/permalinks/g4k	Genomes for Kids:Newman S. et al. Cancer Discov. 2021	Not Available	https://permalinks.stjude.cloud/permalinks/g4k	White	White	0.9927	0	0	0	0.0073
SJAML030233_D1	Female	Bone Marrow	16.5	16.5	Diagnosis	M3	Acute myeloid leukemia with defining genetic abnormalities	Acute promyelocytic leukemia with PML::RARA fusion	Not applicable	Acute promyelocytic leukemia with t(15;17)(q24.1;q21.2)/PML::RARA	Not applicable	46,XX,t(15;17)(q22;q21)[19/20], nuc ish(PML,RARA)x3(PML con RARAx2)[163/200]	NO	NO	NO	NO	NO	APL	PML::RARA	PML-RARA (t(15;17)(q22;q21))	Possible	83	4.11			RNA-Seq, WGS, and WES data	Genomes for Kids:Newman S. et al. Cancer Discov. 2021	NA	Genomes for Kids:Newman S. et al. Cancer Discov. 2021	Not Available	https://permalinks.stjude.cloud/permalinks/g4k	Genomes for Kids:Newman S. et al. Cancer Discov. 2021	Not Available	https://permalinks.stjude.cloud/permalinks/g4k	Genomes for Kids:Newman S. et al. Cancer Discov. 2021	Not Available	https://permalinks.stjude.cloud/permalinks/g4k		White	1	0	0	0	0
SJAML030286_D1	Male	Bone Marrow	9.1726	9.1726	Diagnosis	M2	Acute myeloid leukemia with defining genetic abnormalities	Acute myeloid leukemia with other defined genetic alterations	Acute myeloid leukemia with UBTF tandem duplication	AML not otherwise specified (NOS)	Not applicable	46,XY	NO	NO	NO	NO	NO	UBTF	UBTF::TD	not applicable	mutation_driven	49	19.5	Allogeneic	pre-transplant	RNA-Seq, WGS, and WES data	Genomes for Kids:Newman S. et al. Cancer Discov. 2021	NA	Genomes for Kids:Newman S. et al. Cancer Discov. 2021	Not Available	https://permalinks.stjude.cloud/permalinks/g4k	Genomes for Kids:Newman S. et al. Cancer Discov. 2021	Not Available	https://permalinks.stjude.cloud/permalinks/g4k	Genomes for Kids:Newman S. et al. Cancer Discov. 2021	Not Available	https://permalinks.stjude.cloud/permalinks/g4k	White	White	1	0	0	0	0
SJAML030287_D1	Male	Bone Marrow	6.25	6.25	Diagnosis	M3	Acute myeloid leukemia with defining genetic abnormalities	Acute promyelocytic leukemia with PML::RARA fusion	Not applicable	Acute promyelocytic leukemia with t(15;17)(q24.1;q21.2)/PML::RARA	Not applicable	46,XY,t(15;17)(q24;q21) [15/20], nuc ish(PML,RARA)x3,(PML con RARAx2)[145/200]	NO	NO	NO	NO	NO	APL	PML::RARA	PML-RARA (t(15;17)(q22;q21))	Possible	71	1.03			RNA-Seq, WGS, and WES data	Genomes for Kids:Newman S. et al. Cancer Discov. 2021	NA	Genomes for Kids:Newman S. et al. Cancer Discov. 2021	Not Available	https://permalinks.stjude.cloud/permalinks/g4k	Genomes for Kids:Newman S. et al. Cancer Discov. 2021	Not Available	https://permalinks.stjude.cloud/permalinks/g4k	Genomes for Kids:Newman S. et al. Cancer Discov. 2021	Not Available	https://permalinks.stjude.cloud/permalinks/g4k		White	0.9275	0	0	0.0725	0
SJAML030297_D1	Male	Bone Marrow	7.54521	7.54521	Diagnosis	M2	Acute myeloid leukemia with defining genetic abnormalities	Acute myeloid leukemia with MECOM rearrangement	Not applicable	AML with other MECOM rearrangement	Not applicable	46,XY,del(7)(q22)[19]/46,XY[1]	NO	NO	NO	NO	NO	MECOM	CDK6-MECOM (3')	CDK6-MECOM (3') (t(3;7)(q26;q21))	Not_possible	44	102	Allogeneic	pre-transplant	RNA-Seq, WGS, and WES data	Genomes for Kids:Newman S. et al. Cancer Discov. 2021	NA	Genomes for Kids:Newman S. et al. Cancer Discov. 2021	Not Available	https://permalinks.stjude.cloud/permalinks/g4k	Genomes for Kids:Newman S. et al. Cancer Discov. 2021	Not Available	https://permalinks.stjude.cloud/permalinks/g4k	Genomes for Kids:Newman S. et al. Cancer Discov. 2021	Not Available	https://permalinks.stjude.cloud/permalinks/g4k	Black	Black	0.1438	0	0	0	0.8562
SJAML030320_D1	Female	Bone Marrow	16.7507	16.7507	Diagnosis	M5	Acute myeloid leukemia with defining genetic abnormalities	Acute myeloid leukemia with NPM1 mutation	Not applicable	AML with mutated NPM1	Not applicable	46,XX[20]	NO	NO	NO	NO	NO	NPM1	NPM1|W288fs|46%	not applicable	mutation_driven	84	68.5	Allogeneic	pre-transplant	RNA-Seq, WGS, and WES data	Genomes for Kids:Newman S. et al. Cancer Discov. 2021	NA	Genomes for Kids:Newman S. et al. Cancer Discov. 2021	Not Available	https://permalinks.stjude.cloud/permalinks/g4k	Genomes for Kids:Newman S. et al. Cancer Discov. 2021	Not Available	https://permalinks.stjude.cloud/permalinks/g4k	Genomes for Kids:Newman S. et al. Cancer Discov. 2021	Not Available	https://permalinks.stjude.cloud/permalinks/g4k	White	White	0.9629	0	0	0.0371	0
SJAML030322_D1	Male	Bone Marrow	12.1233	12.1233	Diagnosis	M5	Acute myeloid leukemia with defining genetic abnormalities	Acute myeloid leukemia with NPM1 mutation	Not applicable	AML with mutated NPM1	Not applicable	46,XY,t(2;17)(q35;q11.2)[15]/46,XY[5]	NO	NO	NO	NO	NO	NPM1	NPM1|W288fs|48%	not applicable	mutation_driven	50	14.3			RNA-Seq, WGS, and WES data	Genomes for Kids:Newman S. et al. Cancer Discov. 2021	NA	Genomes for Kids:Newman S. et al. Cancer Discov. 2021	Not Available	https://permalinks.stjude.cloud/permalinks/g4k	Genomes for Kids:Newman S. et al. Cancer Discov. 2021	Not Available	https://permalinks.stjude.cloud/permalinks/g4k	Genomes for Kids:Newman S. et al. Cancer Discov. 2021	Not Available	https://permalinks.stjude.cloud/permalinks/g4k	White	White	0.9822	0	0	0	0.0178
SJAML030324_D1	Female	Bone Marrow	18.5644	18.5644	Diagnosis	M5	Acute myeloid leukemia with defining genetic abnormalities	Acute myeloid leukemia with KMT2A rearrangement	Not applicable	AML with other KMT2A rearrangements	Not applicable	47,XX,+8, cryp ins(10;11)(p12;q23q23)[11]	NO	NO	NO	YES	NO	KMT2Ar	KMT2A::MLLT10	KMT2A-MLLT10 (t(10;11)(p12;q23))	Possible	92	48.7			RNA-Seq, WGS, and WES data	Genomes for Kids:Newman S. et al. Cancer Discov. 2021	NA	Genomes for Kids:Newman S. et al. Cancer Discov. 2021	Not Available	https://permalinks.stjude.cloud/permalinks/g4k	Genomes for Kids:Newman S. et al. Cancer Discov. 2021	Not Available	https://permalinks.stjude.cloud/permalinks/g4k	Genomes for Kids:Newman S. et al. Cancer Discov. 2021	Not Available	https://permalinks.stjude.cloud/permalinks/g4k	White	White	0.9579	0	0	0.0421	0
SJAML030345_D1	Female	Bone Marrow	5.1589	5.1589	Diagnosis	M2	Acute myeloid leukemia with defining genetic abnormalities	Acute myeloid leukemia with MECOM rearrangement	Not applicable	AML with other MECOM rearrangement	Not applicable	46,XX,del(7)(q22q36)[16]/46,XX[4]	NO	NO	NO	NO	NO	MECOM	CDK6-MECOM (3')	CDK6-MECOM (3') (t(3;7)(q26;q21))	Not_possible	56	16.8	Allogeneic	pre-transplant	RNA-Seq, WGS, and WES data	Genomes for Kids:Newman S. et al. Cancer Discov. 2021	NA	Genomes for Kids:Newman S. et al. Cancer Discov. 2021	Not Available	https://permalinks.stjude.cloud/permalinks/g4k	Genomes for Kids:Newman S. et al. Cancer Discov. 2021	Not Available	https://permalinks.stjude.cloud/permalinks/g4k	Genomes for Kids:Newman S. et al. Cancer Discov. 2021	Not Available	https://permalinks.stjude.cloud/permalinks/g4k	White	White	1	0	0	0	0
SJAML030361_D1	Male	Bone Marrow	17.75	17.75	Diagnosis	M5	Acute myeloid leukemia with defining genetic abnormalities	Acute myeloid leukemia with KMT2A rearrangement	Not applicable	AML with other KMT2A rearrangements	Not applicable	46,XY [20/20]	NO	NO	NO	NO	NO	KMT2Ar	KMT2A::MLLT10	KMT2A-MLLT10 (t(10;11)(p12;q23))	Not_possible	66	23.9	Allogeneic	pre-transplant	RNA-Seq, WGS, and WES data	UBTF; Umeda, M. et al. Blood Cancer Discov., 2022	https://ega-archive.org/studies/EGAS00001005760	UBTF; Umeda, M. et al. Blood Cancer Discov., 2022	https://ega-archive.org/studies/EGAS00001005760	https://permalinks.stjude.cloud/permalinks/rpaml	RTCG-Cloud	https://ega-archive.org/studies/EGAS00001005760	https://platform.stjude.cloud/data/cohorts?dataset_accession=SJC-DS-1007	RTCG-Cloud	https://ega-archive.org/studies/EGAS00001005760	https://platform.stjude.cloud/data/cohorts?dataset_accession=SJC-DS-1007		White	1	0	0	0	0
SJAML030410_D1	Male	Bone Marrow	14.8333	14.8333	Diagnosis	M0	Acute myeloid leukemia with defining genetic abnormalities	Acute myeloid leukemia, myelodysplasia-related	Not applicable	AML with myelodysplasia-related gene mutations	Not applicable	46,XY,del(1)(p35),add(5)(q32), r(7)(p14q11.2),del(9)(q13q22), add(11)(q13) [13/20]	YES	NO	NO	NO	NO	Unclassified	HOXA13::CDK6	HOXA13-CDK6 (t(7;7)(q21;p15))	Not_possible	75	12.34	Allogeneic	pre-transplant	RNA-Seq, WGS, and WES data	RTCG-Cloud	NA	RTCG-Cloud	https://ega-archive.org/studies/EGAS00001005760	https://platform.stjude.cloud/data/cohorts?dataset_accession=SJC-DS-1007	RTCG-Cloud	https://ega-archive.org/studies/EGAS00001005760	https://platform.stjude.cloud/data/cohorts?dataset_accession=SJC-DS-1007	RTCG-Cloud	https://ega-archive.org/studies/EGAS00001005760	https://platform.stjude.cloud/data/cohorts?dataset_accession=SJC-DS-1007		East Asian	0	0.0135	0.9865	0	0
SJAML030416_D1	Male	Bone Marrow	17.0833	17.0833	Diagnosis	M5	Acute myeloid leukemia with defining genetic abnormalities	Acute myeloid leukemia, myelodysplasia-related	Not applicable	AML with mutated TP53	Not applicable	45,XY,+4,dic(9;17)(p11;p11.2), t(10;14)(q23;q32), del(12)(p11.2), -13 [19/20]	YES	NO	NO	NO	NO	Unclassified	no-defining alteration	not applicable	No_pathogenic_fusion	80	14.12	Allogeneic	pre-transplant	RNA-Seq, WGS, and WES data	RTCG-Cloud	NA	RTCG-Cloud	https://ega-archive.org/studies/EGAS00001005760	https://platform.stjude.cloud/data/cohorts?dataset_accession=SJC-DS-1007	RTCG-Cloud	https://ega-archive.org/studies/EGAS00001005760	https://platform.stjude.cloud/data/cohorts?dataset_accession=SJC-DS-1007	RTCG-Cloud	https://ega-archive.org/studies/EGAS00001005760	https://platform.stjude.cloud/data/cohorts?dataset_accession=SJC-DS-1007		Other-US (primarily admixed with European or African ancestry)	0.893	0.0305	0.0238	0.0526	0
SJAML030430_D1	Male	Bone Marrow	2.75	2.75	Diagnosis	M2	Acute myeloid leukemia with defining genetic abnormalities	Acute myeloid leukemia with CBFB::MYH11 fusion	Not applicable	AML with inv(16)(p13.1q22) or t(16;16)(p13.1;q22)/CBFB::MYH11	Not applicable	46,XY,inv(16)(p13.1q22) [17/20]	NO	NO	NO	NO	NO	CBFB::MYH11	CBFB::MYH11	CBFB-MYH11 (inv(16)(p13.1q22))	Possible	72	43.5			RNA-Seq, WGS, and WES data	RTCG-Cloud	NA	RTCG-Cloud	https://ega-archive.org/studies/EGAS00001005760	https://platform.stjude.cloud/data/cohorts?dataset_accession=SJC-DS-1007	RTCG-Cloud	https://ega-archive.org/studies/EGAS00001005760	https://platform.stjude.cloud/data/cohorts?dataset_accession=SJC-DS-1007	RTCG-Cloud	https://ega-archive.org/studies/EGAS00001005760	https://platform.stjude.cloud/data/cohorts?dataset_accession=SJC-DS-1007		Black	0.1394	0	0	0	0.8606
SJAML030454_D1	Female	Bone Marrow	5.58333	5.91667	Relapse	M2	Acute myeloid leukemia with defining genetic abnormalities	Acute myeloid leukemia with RUNX1::RUNX1T1 fusion	Not applicable	AML with t(8;21)(q22;q22.1)/RUNX1::RUNX1T1	Not applicable	46,XX,t(8;21)(q22;q22) [12/20]	NO	NO	NO	NO	NO	RUNX1::RUNX1T1	RUNX1::RUNX1T1	RUNX1-RUNX1T1 (t(8;21)(q22;q22))	Possible	46	1.9			RNA-Seq, WGS, and WES data	UBTF; Umeda, M. et al. Blood Cancer Discov., 2022	https://ega-archive.org/studies/EGAS00001005760	UBTF; Umeda, M. et al. Blood Cancer Discov., 2022	https://ega-archive.org/studies/EGAS00001005760	https://permalinks.stjude.cloud/permalinks/rpaml	UBTF; Umeda, M. et al. Blood Cancer Discov., 2022	https://ega-archive.org/studies/EGAS00001005760	https://permalinks.stjude.cloud/permalinks/rpaml	RTCG-Cloud	https://ega-archive.org/studies/EGAS00001005760	https://platform.stjude.cloud/data/cohorts?dataset_accession=SJC-DS-1007		White	0.9879	0	0	0	0.0121
SJAML030459_D1	Male	Bone Marrow	11.75	12.9167	Relapse	M0	Acute myeloid leukemia with defining genetic abnormalities	Acute myeloid leukemia, myelodysplasia-related	Acute myeloid leukemia with PICALM::MLLT10	Acute myeloid leukemia with other rare recurring translocations	Acute myeloid leukemia with t(1 ;11)(p12.3;q14.2)/PICALM::MLLT10	46,X,-Y, t(10;11)(p12;q14),i(17)(q10),+19 [16/20] //46,XX	NO	NO	NO	NO	NO	PICALM::MLLT10	PICALM::MLLT10	PICALM-MLLT10 (t(10;11)(p12;q21) )	Possible	55	9.44	Allogeneic	pre-transplant	RNA-Seq, WGS, and WES data	UBTF; Umeda, M. et al. Blood Cancer Discov., 2022	https://ega-archive.org/studies/EGAS00001005760	UBTF; Umeda, M. et al. Blood Cancer Discov., 2022	https://ega-archive.org/studies/EGAS00001005760	https://permalinks.stjude.cloud/permalinks/rpaml	UBTF; Umeda, M. et al. Blood Cancer Discov., 2022	https://ega-archive.org/studies/EGAS00001005760	Not Available	RTCG-Cloud	https://ega-archive.org/studies/EGAS00001005760	https://platform.stjude.cloud/data/cohorts?dataset_accession=SJC-DS-1007		White	0.9586	0	0	0.0337	0.0077
SJAML030464_D1	Male	Bone Marrow	2.83333	2.83333	Diagnosis	M5	Myeloid neoplasms associated with germline predisposition	Myeloid neoplasms with germline ETV6 variant	Acute myeloid leukemia with KMT2A rearrangement and germline pathogenic ETV6 mutation	Myeloid or lymphoid neoplasms associated with germline ETV6 mutation	Acute myeloid leukemia with t(9;11)(p21.3;q23.3)/MLLT3::KMT2A, germline predisposition	46,XY,t(9;11)(p22;q23) [16/20]	NO	NO	NO	NO	NO	KMT2Ar	KMT2A::MLLT3	KMT2A-MLLT3 (t(9;11)(p22;q23))	Possible	94	2.3	Allogeneic	pre-transplant	RNA-Seq, WGS, and WES data	RTCG-Cloud	NA	RTCG-Cloud	https://ega-archive.org/studies/EGAS00001005760	https://platform.stjude.cloud/data/cohorts?dataset_accession=SJC-DS-1007	RTCG-Cloud	https://ega-archive.org/studies/EGAS00001005760	https://platform.stjude.cloud/data/cohorts?dataset_accession=SJC-DS-1007	RTCG-Cloud	https://ega-archive.org/studies/EGAS00001005760	https://platform.stjude.cloud/data/cohorts?dataset_accession=SJC-DS-1007		White	1	0	0	0	0
SJAML030471_D1	Female	Bone Marrow	16.9167	16.9167	Diagnosis	M2	Acute myeloid leukemia with defining genetic abnormalities	Acute myeloid leukemia with RUNX1::RUNX1T1 fusion	Not applicable	AML with t(8;21)(q22;q22.1)/RUNX1::RUNX1T1	Not applicable	45,X,-X,t(8;21)(q22;q22) [19/20]	NO	NO	NO	NO	NO	RUNX1::RUNX1T1	RUNX1::RUNX1T1	RUNX1-RUNX1T1 (t(8;21)(q22;q22))	Possible	93	17.1			RNA-Seq, WGS, and WES data	RTCG-Cloud	NA	RTCG-Cloud	https://ega-archive.org/studies/EGAS00001005760	https://platform.stjude.cloud/data/cohorts?dataset_accession=SJC-DS-1007	RTCG-Cloud	https://ega-archive.org/studies/EGAS00001005760	https://platform.stjude.cloud/data/cohorts?dataset_accession=SJC-DS-1007	RTCG-Cloud	https://ega-archive.org/studies/EGAS00001005760	https://platform.stjude.cloud/data/cohorts?dataset_accession=SJC-DS-1007		Black	0.2029	0	0	0	0.7971
SJAML030481_D1	Male	Bone Marrow	2.7	4	Relapse	Not available	Acute myeloid leukemia with defining genetic abnormalities	Acute myeloid leukemia, myelodysplasia-related	Acute myeloid leukemia with FUS::ERG	AML with other rare recurring translocations	Acute myeloid leukemia with t(16;21)(p11,2;q22.2 /FUS::ERG	45,XY,del(6)(q13q21),-16,add(18)(p11.1),add(19)(?q13.1),add(21)(q22) [6/20]; 45,idem,add(2)(q37),del(7)(q32) [2/20]	YES	NO	NO	NO	NO	ETS family	FUS::ERG	FUS-ERG (t(16;21)(p11;q22) )	Not_possible	31	2.7	Allogeneic	pre-transplant	RNA-Seq data only	UBTF; Umeda, M. et al. Blood Cancer Discov., 2022	https://ega-archive.org/studies/EGAS00001005760	UBTF; Umeda, M. et al. Blood Cancer Discov., 2022	https://ega-archive.org/studies/EGAS00001005760	https://permalinks.stjude.cloud/permalinks/rpaml	no WGS	omit	Omit	no WES	no WES	no WES		White	0.9675	0	0	0.0325	0
SJAML030509_D1	Female	Bone Marrow	11.8333	11.8333	Diagnosis	M2	Acute myeloid leukemia with defining genetic abnormalities	Acute myeloid leukemia with other defined genetic alterations	Acute myeloid leukemia with RUNX1::CBFA2T2	AML with t(16;21)(q24.3;q22.1)/RUNX1::CBFA2T3	Not applicable	47,XX,+8,t(16;21)(q24;q22) [17/20]	NO	NO	NO	YES	NO	RUNX1::RUNX1T1::like	RUNX1::CBFA2T3	RUNX1-CBFA2T3 (t(16;21)(q24;q22))	Possible	41	46.65			RNA-Seq, WGS, and WES data	UBTF; Umeda, M. et al. Blood Cancer Discov., 2022	https://ega-archive.org/studies/EGAS00001005760	UBTF; Umeda, M. et al. Blood Cancer Discov., 2022	https://ega-archive.org/studies/EGAS00001005760	https://permalinks.stjude.cloud/permalinks/rpaml	RTCG-Cloud	https://ega-archive.org/studies/EGAS00001005760	https://platform.stjude.cloud/data/cohorts?dataset_accession=SJC-DS-1007	RTCG-Cloud	https://ega-archive.org/studies/EGAS00001005760	https://platform.stjude.cloud/data/cohorts?dataset_accession=SJC-DS-1007		Hispanic	0.1951	0.6827	0.0805	0	0.0417
SJAML030510_D1	Female	Bone Marrow	11.8333	11.8333	Diagnosis	M1	Acute myeloid leukemia with defining genetic abnormalities	Acute myeloid leukemia with CEBPA mutation	Not applicable	AML with in-frame bZIP CEBPA mutations	Not applicable	47,XX,+21 [6/20]	NO	NO	NO	YES	YES	CEBPA	CEBPA::ITD; CEBPA|T310>TQ|53%	not applicable	mutation_driven	74	13.7			RNA-Seq, WGS, and WES data	RTCG-Cloud	NA	RTCG-Cloud	https://ega-archive.org/studies/EGAS00001005760	https://platform.stjude.cloud/data/cohorts?dataset_accession=SJC-DS-1007	RTCG-Cloud	https://ega-archive.org/studies/EGAS00001005760	https://platform.stjude.cloud/data/cohorts?dataset_accession=SJC-DS-1007	RTCG-Cloud	https://ega-archive.org/studies/EGAS00001005760	https://platform.stjude.cloud/data/cohorts?dataset_accession=SJC-DS-1007		White	0.9479	0	0	0	0.0521
SJAML030534_D1	Female	Bone Marrow	15.5833	15.5833	Diagnosis	M4	Acute myeloid leukemia with defining genetic abnormalities	Acute myeloid leukemia with KMT2A rearrangement	Not applicable	AML with other KMT2A rearrangements	Not applicable	46,XX,cryp add(11)(q23) [7/7] nuc ish(5'MLLx2,3'MLLx1)(5'MLL con 3'MLLx1)[172/200]	NO	NO	NO	NO	NO	KMT2Ar	KMT2A::ELL	KMT2A-ELL (t(11;19)(q23;p13.1))	Possible	13	82.1			RNA-Seq, WGS, and WES data	RTCG-Cloud	NA	RTCG-Cloud	https://ega-archive.org/studies/EGAS00001005760	https://platform.stjude.cloud/data/cohorts?dataset_accession=SJC-DS-1007	RTCG-Cloud	https://ega-archive.org/studies/EGAS00001005760	https://platform.stjude.cloud/data/cohorts?dataset_accession=SJC-DS-1007	RTCG-Cloud	https://ega-archive.org/studies/EGAS00001005760	https://platform.stjude.cloud/data/cohorts?dataset_accession=SJC-DS-1007		White	1	0	0	0	0
SJAML030547_D1	Male	Bone Marrow	3.25	3.25	Diagnosis	M0	Acute myeloid leukemia with defining genetic abnormalities	Acute myeloid leukemia with other defined genetic alterations	Acute myeloid leukemia with RUNX1::EVX1	AML not otherwise specified (NOS)	Acute myeloid leukemia with RUNX1::EVX1	46,XY,t(7;21)(p15;q22) [19/20]	NO	NO	NO	NO	NO	Unclassified	RUNX1::EVX1	RUNX1-EVX1 (t(7;21)(p15;q22))	Possible	83	63.08	Allogeneic	pre-transplant	RNA-Seq, WGS, and WES data	RTCG-Cloud	NA	RTCG-Cloud	https://ega-archive.org/studies/EGAS00001005760	https://platform.stjude.cloud/data/cohorts?dataset_accession=SJC-DS-1007	RTCG-Cloud	https://ega-archive.org/studies/EGAS00001005760	https://platform.stjude.cloud/data/cohorts?dataset_accession=SJC-DS-1007	RTCG-Cloud	https://ega-archive.org/studies/EGAS00001005760	https://platform.stjude.cloud/data/cohorts?dataset_accession=SJC-DS-1007		White	1	0	0	0	0
SJAML030560_D1	Male	Bone Marrow	17.5833	17.8182	Relapse	M0	Acute myeloid leukemia with defining genetic abnormalities	Acute myeloid leukemia with MECOM rearrangement	Not applicable	AML with inv(3)(q21.3q26.2) or t(3;3)(q21.3;q26.2)/GATA2;MECOM (EVI1)	Not applicable	45,XY,inv(3)(q21q26.2),-7 [20/20]	NO	YES	NO	NO	NO	MECOM	MECOM (3')- GATA2 (5')	MECOM (3')- GATA2 (5') (inv(3)(q21q26))	Possible	81	7.32			RNA-Seq, WGS, and WES data	UBTF; Umeda, M. et al. Blood Cancer Discov., 2022	https://ega-archive.org/studies/EGAS00001005760	UBTF; Umeda, M. et al. Blood Cancer Discov., 2022	https://ega-archive.org/studies/EGAS00001005760	https://permalinks.stjude.cloud/permalinks/rpaml	UBTF; Umeda, M. et al. Blood Cancer Discov., 2022	https://ega-archive.org/studies/EGAS00001005760	https://permalinks.stjude.cloud/permalinks/rpaml	RTCG-Cloud	https://ega-archive.org/studies/EGAS00001005760	https://platform.stjude.cloud/data/cohorts?dataset_accession=SJC-DS-1007		Other-US (primarily admixed with European or African ancestry)	0.541	0	0.459	0	0
SJAML030561_D1	Male	Bone Marrow	4.08333	5.16667	Relapse	M2	Acute myeloid leukemia with defining genetic abnormalities	Acute myeloid leukemia with CBFB::MYH11 fusion	Not applicable	AML with inv(16)(p13.1q22) or t(16;16)(p13.1;q22)/CBFB::MYH11	Not applicable	46,XY,inv(16)((p13.1q22) [10/20]/ 46,idem,i(22)(q10) [4/20]/ 47,idem,+22 [3/20]	NO	NO	NO	NO	NO	CBFB::MYH11	CBFB::MYH11	CBFB-MYH11 (inv(16)(p13.1q22))	Possible	43	398.02	Allogeneic	pre-transplant	RNA-Seq, WGS, and WES data	UBTF; Umeda, M. et al. Blood Cancer Discov., 2022	https://ega-archive.org/studies/EGAS00001005760	UBTF; Umeda, M. et al. Blood Cancer Discov., 2022	https://ega-archive.org/studies/EGAS00001005760	https://permalinks.stjude.cloud/permalinks/rpaml	UBTF; Umeda, M. et al. Blood Cancer Discov., 2022	https://ega-archive.org/studies/EGAS00001005760	https://permalinks.stjude.cloud/permalinks/rpaml	RTCG-Cloud	https://ega-archive.org/studies/EGAS00001005760	https://platform.stjude.cloud/data/cohorts?dataset_accession=SJC-DS-1007		White	0.9191	0.036	0	0	0.0449
SJAML030586_D1	Female	Bone Marrow	17.8533	17.86	Diagnosis	Not available	Acute myeloid leukemia with defining genetic abnormalities	Acute myeloid leukemia with NPM1 mutation	Not applicable	AML with mutated NPM1	Not applicable	46,XX[20]	NO	NO	NO	NO	NO	NPM1	NPM1|L287fs|48%	not applicable	mutation_driven	76	9.5			RNA-Seq data only	RTCG-Cloud	NA	RTCG-Cloud	https://ega-archive.org/studies/EGAS00001005760	https://platform.stjude.cloud/data/cohorts?dataset_accession=SJC-DS-1007	no WGS	no WGS	no WGS	no WES	no WES	no WES		Other-US (primarily admixed with European or African ancestry)	0.8916	0	0	0.0918	0.0166
SJAML030592_D1	Female	Bone Marrow	7.25	8.8	Relapse	M2	Acute myeloid leukemia with defining genetic abnormalities	Acute myeloid leukemia with RUNX1::RUNX1T1 fusion	Not applicable	AML with t(8;21)(q22;q22.1)/RUNX1::RUNX1T1	Not applicable	46,XX,t(8;21)(q22;q22) [18/20]	NO	NO	NO	NO	NO	RUNX1::RUNX1T1	RUNX1::RUNX1T1	RUNX1-RUNX1T1 (t(8;21)(q22;q22))	Possible	20	4.6	Allogeneic	pre-transplant	RNA-Seq, WGS, and WES data	UBTF; Umeda, M. et al. Blood Cancer Discov., 2022	https://ega-archive.org/studies/EGAS00001005760	UBTF; Umeda, M. et al. Blood Cancer Discov., 2022	https://ega-archive.org/studies/EGAS00001005760	https://permalinks.stjude.cloud/permalinks/rpaml	UBTF; Umeda, M. et al. Blood Cancer Discov., 2022	https://ega-archive.org/studies/EGAS00001005760	https://permalinks.stjude.cloud/permalinks/rpaml	RTCG-Cloud	https://ega-archive.org/studies/EGAS00001005760	https://platform.stjude.cloud/data/cohorts?dataset_accession=SJC-DS-1007		White	1	0	0	0	0
SJAML030601_D1	Female	Bone Marrow	19.8333	19.8333	Diagnosis	M2	Acute myeloid leukemia with defining genetic abnormalities	Acute myeloid leukemia with RUNX1::RUNX1T1 fusion	Not applicable	AML with t(8;21)(q22;q22.1)/RUNX1::RUNX1T1	Not applicable	46,XX,t(8;21)(q22;q22) [6/20]/ 45,idem,-X [4/20]	NO	NO	NO	NO	NO	RUNX1::RUNX1T1	RUNX1::RUNX1T1	RUNX1-RUNX1T1 (t(8;21)(q22;q22))	Possible	20	97.89			RNA-Seq, WGS, and WES data	RTCG-Cloud	NA	RTCG-Cloud	https://ega-archive.org/studies/EGAS00001005760	https://platform.stjude.cloud/data/cohorts?dataset_accession=SJC-DS-1007	RTCG-Cloud	https://ega-archive.org/studies/EGAS00001005760	https://platform.stjude.cloud/data/cohorts?dataset_accession=SJC-DS-1007	RTCG-Cloud	https://ega-archive.org/studies/EGAS00001005760	https://platform.stjude.cloud/data/cohorts?dataset_accession=SJC-DS-1007		Black	0	0	0	0	1
SJAML030612_D1	Female	Bone Marrow	1.08333	1.08333	Diagnosis	M4	Acute myeloid leukemia with defining genetic abnormalities	Acute myeloid leukemia with CBFB::MYH11 fusion	Not applicable	AML with inv(16)(p13.1q22) or t(16;16)(p13.1;q22)/CBFB::MYH11	Not applicable	46,XX,der(9)t(9;16)(p22;q22), der(16)?inv(16)(p13.1q22)t(9;16)(p22;q22) [20/20]	NO	NO	NO	NO	NO	CBFB::MYH11	CBFB::MYH11	CBFB-MYH11 (inv(16)(p13.1q22))	Possible	23	21.5			RNA-Seq, WGS, and WES data	RTCG-Cloud	NA	RTCG-Cloud	https://ega-archive.org/studies/EGAS00001005760	https://platform.stjude.cloud/data/cohorts?dataset_accession=SJC-DS-1007	RTCG-Cloud	https://ega-archive.org/studies/EGAS00001005760	https://platform.stjude.cloud/data/cohorts?dataset_accession=SJC-DS-1007	RTCG-Cloud	https://ega-archive.org/studies/EGAS00001005760	https://platform.stjude.cloud/data/cohorts?dataset_accession=SJC-DS-1007		Hispanic	0.6333	0.2798	0	0.0687	0.0183
SJAML030616_D1	Female	Bone Marrow	1.65	1.65	Diagnosis	M7	Acute myeloid leukemia with defining genetic abnormalities	Acute myeloid leukemia with NUP98 rearrangement	Not applicable	AML with other rare recurring translocations	Acute myeloid leukemia with t(11;12)(p15.4;p13.3)/NUP98::KDM5A	46, XX, t(8;a5;16)(q21.2;q15;q22)[14]/46,idem,del(18)(q21.1)[4]/46,XX[2]	NO	NO	NO	NO	NO	NUP98r	NUP98::KDM5A	NUP98-KDM5A (t(11;12)(p15;p13))	Not_possible	32.5	22.3			RNA-Seq data only	AML16 (NCT03164057)	NA	Newly uploaded	https://ega-archive.org/studies/EGAS00001005760	https://permalinks.stjude.cloud/panaml	no WGS	no consent	no consent	no WES	no consent	no consent		Black	0.1445	0	0	0	0.8555
SJAML030617_D1	Female	Bone Marrow	13.6667	13.6667	Diagnosis	M4	Acute myeloid leukemia with defining genetic abnormalities	Acute myeloid leukemia with CBFB::MYH11 fusion	Not applicable	AML with inv(16)(p13.1q22) or t(16;16)(p13.1;q22)/CBFB::MYH11	Not applicable	46,XX,inv(16) (p13.1q22) [20]	NO	NO	NO	NO	NO	CBFB::MYH11	CBFB::MYH11	CBFB-MYH11 (inv(16)(p13.1q22))	Possible	49	101.1			RNA-Seq, WGS, and WES data	AML16 (NCT03164057)	NA	Newly uploaded	https://ega-archive.org/studies/EGAS00001005760	https://permalinks.stjude.cloud/panaml	Newly uploaded	https://ega-archive.org/studies/EGAS00001005760	https://permalinks.stjude.cloud/panaml	Newly uploaded	https://ega-archive.org/studies/EGAS00001005760	https://permalinks.stjude.cloud/panaml		Hispanic	0.5877	0.3804	0	0	0.0319
SJAML030624_D1	Female	Bone Marrow	1.33333	1.33333	Diagnosis	M5	Acute myeloid leukemia with defining genetic abnormalities	Acute myeloid leukemia with KMT2A rearrangement	Not applicable	AML with other KMT2A rearrangements	Acute myeloid leukemia with mutated NPM1	46,XX, cryp ins(10;11)(p12;q23q23) [12/20] nuc ish(5'MLLx3,3'MLLx2)[125/200]	NO	NO	NO	NO	NO	KMT2Ar	KMT2A::MLLT10	KMT2A-MLLT10 (t(10;11)(p12;q23))	Possible	55	53.24	Allogeneic	pre-transplant	RNA-Seq, WGS, and WES data	RTCG-Cloud	NA	RTCG-Cloud	https://ega-archive.org/studies/EGAS00001005760	https://platform.stjude.cloud/data/cohorts?dataset_accession=SJC-DS-1007	RTCG-Cloud	https://ega-archive.org/studies/EGAS00001005760	https://platform.stjude.cloud/data/cohorts?dataset_accession=SJC-DS-1007	RTCG-Cloud	https://ega-archive.org/studies/EGAS00001005760	https://platform.stjude.cloud/data/cohorts?dataset_accession=SJC-DS-1007		Black	0.1112	0.0299	0	0	0.8589
SJAML030629_D1	Female	Bone Marrow	1.4	2	Relapse	M5	Acute myeloid leukemia with defining genetic abnormalities	Acute myeloid leukemia with KMT2A rearrangement	Not applicable	AML with other KMT2A rearrangements	Not applicable	46,XX,t(10;11)(q24;q23) [ 8/40%] 46,XX [12/60%]	NO	NO	NO	NO	NO	KMT2Ar	KMT2A::MLLT10	KMT2A-MLLT10 (t(10;11)(p12;q23))	Possible	31	1.1			RNA-Seq data only	RTCG-Cloud	NA	RTCG-Cloud	https://ega-archive.org/studies/EGAS00001005760	https://platform.stjude.cloud/data/cohorts?dataset_accession=SJC-DS-1007	no WGS	no WGS	no WGS	no WES	no WES	no WES		White	0.9611	0.0283	0	0	0.0105
SJAML030643_D1	Male	Bone Marrow	17.4167	17.4167	Diagnosis	M1	Acute myeloid leukemia with defining genetic abnormalities	Acute myeloid leukemia with CEBPA mutation	Not applicable	AML with in-frame bZIP CEBPA mutations	Not applicable	46, XY [20]	NO	NO	NO	NO	NO	CEBPA	CEBPA|N307>NVETQQKVLD|32%	not applicable	mutation_driven	91	52.5			RNA-Seq, WGS, and WES data	RTCG-Cloud	NA	RTCG-Cloud	https://ega-archive.org/studies/EGAS00001005760	https://platform.stjude.cloud/data/cohorts?dataset_accession=SJC-DS-1007	RTCG-Cloud	https://ega-archive.org/studies/EGAS00001005760	https://platform.stjude.cloud/data/cohorts?dataset_accession=SJC-DS-1007	RTCG-Cloud	https://ega-archive.org/studies/EGAS00001005760	https://platform.stjude.cloud/data/cohorts?dataset_accession=SJC-DS-1007		White	0.9998	0	0	0	0.0002
SJAML030658_D1	Male	Peripheral Blood	11.08	11.08	Diagnosis	M5	Acute myeloid leukemia, defined by differentiation	Acute monocytic leukemia	Not applicable	AML with myelodysplasia-related gene mutations	Not applicable	46,XY,?t(17;19)(q23;p13.2)?c[20]	NO	NO	NO	NO	NO	Unclassified	no-defining alteration	not applicable	No_pathogenic_fusion	Not Available	89.1			RNA-Seq data only	AML16 (NCT03164057)	NA	Newly uploaded	https://ega-archive.org/studies/EGAS00001005760	https://permalinks.stjude.cloud/panaml	no WGS	no WGS	no WGS	no WES	no WES	no WES		White	1	0	0	0	0
SJAML030668_D1	Male	Bone Marrow	0.6	0.6	Diagnosis	Not available	Acute myeloid leukemia with defining genetic abnormalities	Acute myeloid leukemia with other defined genetic alterations	Acute myeloid leukemia with MYB::GATA1	AML not otherwise specified (NOS)	Acute myeloid leukemia with MYB::GATA1	46, Y, t (X;6) (q28;q22)	NO	NO	NO	NO	NO	GATA1	MYB::GATA1	MYB-GATA1 ( t(X;6)(p11;q23))	Possible	55	33.2			RNA-Seq data only	AML16 (NCT03164057)	NA	Newly uploaded	https://ega-archive.org/studies/EGAS00001005760	https://permalinks.stjude.cloud/panaml	no WGS	no consent	no consent	no WES	no consent	no consent		East Asian	0	0	1	0	0
SJAML030669_D1	Male	Bone Marrow	18.3333	18.3333	Diagnosis	M2	Acute myeloid leukemia with defining genetic abnormalities	Acute myeloid leukemia with RUNX1::RUNX1T1 fusion	Not applicable	AML with t(8;21)(q22;q22.1)/RUNX1::RUNX1T1	Not applicable	45,X,-Y,t(8;21)(q22;q22) [16/20]	NO	NO	NO	NO	NO	RUNX1::RUNX1T1	RUNX1::RUNX1T1	RUNX1-RUNX1T1 (t(8;21)(q22;q22))	Possible	60	5.7			RNA-Seq, WGS, and WES data	RTCG-Cloud	NA	RTCG-Cloud	https://ega-archive.org/studies/EGAS00001005760	https://platform.stjude.cloud/data/cohorts?dataset_accession=SJC-DS-1007	RTCG-Cloud	https://ega-archive.org/studies/EGAS00001005760	https://platform.stjude.cloud/data/cohorts?dataset_accession=SJC-DS-1007	RTCG-Cloud	https://ega-archive.org/studies/EGAS00001005760	https://platform.stjude.cloud/data/cohorts?dataset_accession=SJC-DS-1007		Other-US (primarily admixed with European or African ancestry)	0.2316	0.0769	0	0	0.6915
SJAML030683_D1	Female	Bone Marrow	2.58333	2.58333	Diagnosis	M2	Acute myeloid leukemia with defining genetic abnormalities	Acute myeloid leukemia with CBFB::MYH11 fusion	Not applicable	AML with inv(16)(p13.1q22) or t(16;16)(p13.1;q22)/CBFB::MYH11	Not applicable	46,XX,inv(16)(p13.1q22) [5/20]	NO	NO	NO	NO	NO	CBFB::MYH11	CBFB::MYH11	CBFB-MYH11 (inv(16)(p13.1q22))	Possible	74	38.4			RNA-Seq, WGS, and WES data	RTCG-Cloud	NA	RTCG-Cloud	https://ega-archive.org/studies/EGAS00001005760	https://platform.stjude.cloud/data/cohorts?dataset_accession=SJC-DS-1007	RTCG-Cloud	https://ega-archive.org/studies/EGAS00001005760	https://platform.stjude.cloud/data/cohorts?dataset_accession=SJC-DS-1007	RTCG-Cloud	https://ega-archive.org/studies/EGAS00001005760	https://platform.stjude.cloud/data/cohorts?dataset_accession=SJC-DS-1007		White	1	0	0	0	0
SJAML030689_D1	Male	Bone Marrow	6.66667	6.66667	Diagnosis	M0	Acute myeloid leukemia with defining genetic abnormalities	Acute myeloid leukemia with KMT2A rearrangement	Not applicable	AML with t(9;11)(p21.3;q23.3)/MLLT3::KMT2A	Not applicable	46,XY,t(9;11)(p22;q23) [9/20]	NO	NO	NO	NO	NO	KMT2Ar	KMT2A::MLLT3	KMT2A-MLLT3 (t(9;11)(p22;q23))	Possible	37	19.29	Allogeneic	pre-transplant	RNA-Seq, WGS, and WES data	RTCG-Cloud	NA	RTCG-Cloud	https://ega-archive.org/studies/EGAS00001005760	https://platform.stjude.cloud/data/cohorts?dataset_accession=SJC-DS-1007	RTCG-Cloud	https://ega-archive.org/studies/EGAS00001005760	https://platform.stjude.cloud/data/cohorts?dataset_accession=SJC-DS-1007	RTCG-Cloud	https://ega-archive.org/studies/EGAS00001005760	https://platform.stjude.cloud/data/cohorts?dataset_accession=SJC-DS-1007		White	1	0	0	0	0
SJAML030690_D1	Female	Bone Marrow	19.75	19.75	Diagnosis	M2	Acute myeloid leukemia with defining genetic abnormalities	Acute myeloid leukemia with NPM1 mutation	Not applicable	AML with mutated NPM1	Not applicable	47,XX,+21 [11/20]	NO	NO	NO	NO	YES	NPM1	NPM1|W290_R291fs|49%	not applicable	mutation_driven	51	14.42			RNA-Seq, WGS, and WES data	RTCG-Cloud	NA	RTCG-Cloud	https://ega-archive.org/studies/EGAS00001005760	https://platform.stjude.cloud/data/cohorts?dataset_accession=SJC-DS-1007	RTCG-Cloud	https://ega-archive.org/studies/EGAS00001005760	https://platform.stjude.cloud/data/cohorts?dataset_accession=SJC-DS-1007	RTCG-Cloud	https://ega-archive.org/studies/EGAS00001005760	https://platform.stjude.cloud/data/cohorts?dataset_accession=SJC-DS-1007		White	1	0	0	0	0
SJAML030714_D1	Female	Bone Marrow	14.5	15.5833	Relapse	M1	Acute myeloid leukemia with defining genetic abnormalities	Acute myeloid leukemia with CEBPA mutation	Not applicable	AML with in-frame bZIP CEBPA mutations	Not applicable	46,XX,dup(2)(q11.2q21) [8/20]	NO	NO	NO	NO	NO	CEBPA	CEBPA|S21fs|97%	not applicable	mutation_driven	81	4.4	Allogeneic	pre-transplant	RNA-Seq, WGS, and WES data	UBTF; Umeda, M. et al. Blood Cancer Discov., 2022	https://ega-archive.org/studies/EGAS00001005760	UBTF; Umeda, M. et al. Blood Cancer Discov., 2022	https://ega-archive.org/studies/EGAS00001005760	https://permalinks.stjude.cloud/permalinks/rpaml	UBTF; Umeda, M. et al. Blood Cancer Discov., 2022	https://ega-archive.org/studies/EGAS00001005760	https://permalinks.stjude.cloud/permalinks/rpaml	RTCG-Cloud	https://ega-archive.org/studies/EGAS00001005760	https://platform.stjude.cloud/data/cohorts?dataset_accession=SJC-DS-1007		Hispanic	0	0.9848	0.0152	0	0
SJAML030723_D1	Female	Bone Marrow	1.8	1.8	Diagnosis	Not available	Acute myeloid leukemia,unclassifiable	Acute myeloid leukemia,unclassifiable	Not applicable	AML with mutated TP53	Not applicable	48,XX,+21,+21 [2/25%] 46,XX [6/75%]	NO	NO	NO	NO	YES	Unclassified	RAF1::TMEM40	RAF1/TMEM40 (3p25.2)	Not_possible	20	5.2			RNA-Seq data only	RTCG-Cloud	NA	RTCG-Cloud	https://ega-archive.org/studies/EGAS00001005760	https://platform.stjude.cloud/data/cohorts?dataset_accession=SJC-DS-1007	no WGS	no WGS	no WGS	no WES	no WES	no WES		Hispanic	0.4984	0.4233	0.0355	0	0.0427
SJAML030725_D1	Female	Bone Marrow	11.7	12.2	Relapse	M5	Acute myeloid leukemia with defining genetic abnormalities	Acute myeloid leukemia with KMT2A rearrangement	Not applicable	AML with t(9;11)(p21.3;q23.3)/MLLT3::KMT2A	Not applicable	50,XX+X,del(3)(p13p21),t(4; 5)(q35; q31),+6,+8,-9,t(9; 11; 20)(p22; q23; p13),-11,+del(13)(q14q22),-17,del(17)(p11.2),+18,add(19)(p13.3),+20,+mar [11/20]; 50,XX,+X,der(1)add(1)(p13)add(1)(q32),der(4)t(4; 13)(q25; q12),+6,+8,der(9)t(9; 11; 20)(p22; q23; p13)del(9)(q22),t(9; 11; 20)(p22; q23; p13),add(10)(q25),der(11)t(11; 17)(q13; q11.2),-13,del(13)(q14q22),-14,-17,+18,add(19)(p13.3),add(20)(q13.3…	YES	NO	NO	YES	YES	KMT2Ar	KMT2A::MLLT3	KMT2A-MLLT3 (t(9;11)(p22;q23))	Possible	98	30.4			RNA-Seq and WGS data	UBTF; Umeda, M. et al. Blood Cancer Discov., 2022	https://ega-archive.org/studies/EGAS00001005760	UBTF; Umeda, M. et al. Blood Cancer Discov., 2022	https://ega-archive.org/studies/EGAS00001005760	https://permalinks.stjude.cloud/permalinks/rpaml	UBTF; Umeda, M. et al. Blood Cancer Discov., 2022	https://ega-archive.org/studies/EGAS00001005760	https://permalinks.stjude.cloud/permalinks/rpaml	no WES	no WES	no WES		White	1	0	0	0	0
SJAML030733_D1	Female	Bone Marrow	18.44	18.44	Diagnosis	Not available	Acute myeloid leukemia with defining genetic abnormalities	Acute myeloid leukemia with RUNX1::RUNX1T1 fusion	Not applicable	AML with t(8;21)(q22;q22.1)/RUNX1::RUNX1T1	Not applicable	46, XX, t(8:21) (q22;q22) [14]/45, idem, -X [6]	NO	NO	NO	NO	NO	RUNX1::RUNX1T1	RUNX1::RUNX1T1	RUNX1-RUNX1T1 (t(8;21)(q22;q22))	Possible	Not Available	16.5			RNA-Seq data only	AML16 (NCT03164057)	NA	Newly uploaded	https://ega-archive.org/studies/EGAS00001005760	https://permalinks.stjude.cloud/panaml	no WGS	no consent	no consent	no WES	no consent	no consent		Hispanic	0.1901	0.6802	0.0483	0.0541	0.0274
SJAML030740_D1	Female	Bone Marrow	12.2	13.4	Relapse	M1	Acute myeloid leukemia with defining genetic abnormalities	Acute myeloid leukemia, myelodysplasia-related	Acute myeloid leukemia with UBTF tandem duplication	AML with myelodysplasia-related cytogenetic abnormalities	Not applicable	46,XX,t(1;14)(q21;q24),del(2)(p13),add(6)(q27)[11/55%]/46,XX [9/45%]	YES	NO	NO	NO	NO	UBTF	UBTF::TD	not applicable	mutation_driven	46	10			RNA-Seq and WGS data	UBTF; Umeda, M. et al. Blood Cancer Discov., 2022	https://ega-archive.org/studies/EGAS00001005760	UBTF; Umeda, M. et al. Blood Cancer Discov., 2022	https://ega-archive.org/studies/EGAS00001005760	https://permalinks.stjude.cloud/permalinks/rpaml	UBTF; Umeda, M. et al. Blood Cancer Discov., 2022	https://ega-archive.org/studies/EGAS00001005760	https://permalinks.stjude.cloud/permalinks/rpaml	no WES	no WES	no WES		Other-US (primarily admixed with European or African ancestry)	0.8986	0.0613	0	0	0.0401
SJAML030773_D1	Female	Bone Marrow	3.75	4.83333	Relapse	M0	Acute myeloid leukemia with defining genetic abnormalities	Acute myeloid leukemia, myelodysplasia-related	Acute myeloid leukemia with TEC::MLLT10	AML with myelodysplasia-related cytogenetic abnormalities	Acute myeloid leukemia with TEC::MLLT10	49,XX,ins(1;?)(p13;?),del(1)(p13p22),add(4)(q31),+8, add(10)(q22),+20,+21 [10/20] / 49,XX,add(1)(p12),ins(4;?)(q12;?),+8,del(8)(q13q22),+20,+21 [10/20]	YES	NO	NO	YES	YES	Unclassified	TEC::MLLT10	TEC::MLLT10 (t(4;10)(p12;p12)	Not_possible	70	1.54	Allogeneic	pre-transplant	RNA-Seq, WGS, and WES data	UBTF; Umeda, M. et al. Blood Cancer Discov., 2022	https://ega-archive.org/studies/EGAS00001005760	UBTF; Umeda, M. et al. Blood Cancer Discov., 2022	https://ega-archive.org/studies/EGAS00001005760	https://permalinks.stjude.cloud/permalinks/rpaml	UBTF; Umeda, M. et al. Blood Cancer Discov., 2022	https://ega-archive.org/studies/EGAS00001005760	https://permalinks.stjude.cloud/permalinks/rpaml	RTCG-Cloud	https://ega-archive.org/studies/EGAS00001005760	https://platform.stjude.cloud/data/cohorts?dataset_accession=SJC-DS-1007		White	1	0	0	0	0
SJAML030778_D1	Male	Bone Marrow	14.1667	14.1667	Diagnosis	M1	Myeloid neoplasms associated with germline predisposition	Myeloid neoplasms with germline RUNX1 variant	Acute myeloid leukemia with KMT2A-PTD and germline pathogenic mutation in RUNX1	Myeloid or lymphoid neoplasms associated with germline RUNX1 mutation	Acute myeloid leukemia with KMT2A-PTD, germline predisposition	45,X,-Y [20/20]. nuc ish(MLLx2)[200/200]	NO	NO	NO	NO	NO	KMT2A-PTD	KMT2A::PTD	not applicable	mutation_driven	66	1.2	Allogeneic	pre-transplant	RNA-Seq, WGS, and WES data	RTCG-Cloud	NA	RTCG-Cloud	https://ega-archive.org/studies/EGAS00001005760	https://platform.stjude.cloud/data/cohorts?dataset_accession=SJC-DS-1007	RTCG-Cloud	https://ega-archive.org/studies/EGAS00001005760	https://platform.stjude.cloud/data/cohorts?dataset_accession=SJC-DS-1007	RTCG-Cloud	https://ega-archive.org/studies/EGAS00001005760	https://platform.stjude.cloud/data/cohorts?dataset_accession=SJC-DS-1007		White	0.9878	0	0	0	0.0122
SJAML030781_D1	Female	Bone Marrow	0.71	0.71	Diagnosis	M5	Acute myeloid leukemia with defining genetic abnormalities	Acute myeloid leukemia with KMT2A rearrangement	Not applicable	AML with other KMT2A rearrangements	Acute myeloid leukemia with myelodysplasia-related cytogenetic abnormalities	45,XX,t(10;12)(?q11.2;p11.2),add(11)(q23)[20]/46,XX[1] nuc ish(5'KMT2Ax2,3'KMT2Ax1)(5'KMT2A con 3'KMT2Ax1)[175/200]	NO	NO	NO	NO	NO	KMT2Ar	KMT2A::MLLT10	KMT2A-MLLT10 (t(10;11)(p12;q23))	Possible	80	134.8			RNA-Seq data only	AML16 (NCT03164057)	NA	Newly uploaded	https://ega-archive.org/studies/EGAS00001005760	https://permalinks.stjude.cloud/panaml	no WGS	no consent	no consent	no WES	no consent	no consent		Other-Asian (dominant admixture with East Asian or South Asian ancestry)	0.0796	0	0.7745	0.1352	0.0107
SJAML030831_D1	Female	Peripheral Blood	17.12	17.12	Diagnosis	M1	Acute myeloid leukemia with defining genetic abnormalities	Acute myeloid leukemia with DEK::NUP214 fusion	Not applicable	AML with t(6;9)(p22.3;q34.1)/DEK::NUP214 fusion	Not applicable	46,XX,t(6;9)(p22;q34)[18]/46,XX[2]	NO	NO	NO	NO	NO	DEK::NUP214	DEK::NUP214	DEK-NUP214 (t(6;9)(p23;q34) )	Possible	64	56.6			RNA-Seq data only	AML16 (NCT03164057)	NA	Newly uploaded	https://ega-archive.org/studies/EGAS00001005760	https://permalinks.stjude.cloud/panaml	no WGS	no consent	no consent	no WES	no consent	no consent		Hispanic	0.3101	0.5944	0.059	0	0.0365
SJAML030852_D1	Male	Bone Marrow	0.166667	0.166667	Diagnosis	M4	Acute myeloid leukemia with defining genetic abnormalities	Acute myeloid leukemia with other defined genetic alterations	Acute myeloid leukemia with KAT6A::CREBBP	AML with other rare recurring translocations	Acute myeloid leukemia with t(8;16)(p11.2;p13.3)/KAT6A::CREBBP	46,XY,t(8;16)(p11.2;p13.3) [17/20]	NO	NO	NO	NO	NO	KAT6Ar	KAT6A::CREBBP	KAT6A-CREBBP (t(8;16)(p11;p13))	Possible	60	28.6			RNA-Seq, WGS, and WES data	RTCG-Cloud	NA	RTCG-Cloud	https://ega-archive.org/studies/EGAS00001005760	https://platform.stjude.cloud/data/cohorts?dataset_accession=SJC-DS-1007	RTCG-Cloud	https://ega-archive.org/studies/EGAS00001005760	https://platform.stjude.cloud/data/cohorts?dataset_accession=SJC-DS-1007	RTCG-Cloud	https://ega-archive.org/studies/EGAS00001005760	https://platform.stjude.cloud/data/cohorts?dataset_accession=SJC-DS-1007		White	0.9712	0	0	0	0.0288
SJAML030881_D1	Female	Bone Marrow	14.4167	14.4167	Diagnosis	M2	Acute myeloid leukemia with defining genetic abnormalities	Acute myeloid leukemia with RUNX1::RUNX1T1 fusion	Not applicable	AML with t(8;21)(q22;q22.1)/RUNX1::RUNX1T1	Not applicable	46,X,-X,+8, t(8;21)(q22;q22) [19/20]	YES	NO	NO	YES	NO	RUNX1::RUNX1T1	RUNX1::RUNX1T1	RUNX1-RUNX1T1 (t(8;21)(q22;q22))	Possible	81	6.4			RNA-Seq, WGS, and WES data	RTCG-Cloud	NA	RTCG-Cloud	https://ega-archive.org/studies/EGAS00001005760	https://platform.stjude.cloud/data/cohorts?dataset_accession=SJC-DS-1007	RTCG-Cloud	https://ega-archive.org/studies/EGAS00001005760	https://platform.stjude.cloud/data/cohorts?dataset_accession=SJC-DS-1007	RTCG-Cloud	https://ega-archive.org/studies/EGAS00001005760	https://platform.stjude.cloud/data/cohorts?dataset_accession=SJC-DS-1007		Black	0.1328	0.0175	0	0	0.8497
SJAML030934_D1	Male	Peripheral Blood	14.674	17.6795	Relapse	M4	Acute myeloid leukemia with defining genetic abnormalities	Acute myeloid leukemia with CEBPA mutation	Not applicable	AML with in-frame bZIP CEBPA mutations	Not applicable	46,XY [20/100%]	NO	NO	NO	NO	NO	CEBPA	CEBPA|P23_P26fs|67%,Q312P|47%	not applicable	mutation_driven	54	73.29			RNA-Seq, WGS, and WES data	UBTF; Umeda, M. et al. Blood Cancer Discov., 2022	https://ega-archive.org/studies/EGAS00001005760	UBTF; Umeda, M. et al. Blood Cancer Discov., 2022	https://ega-archive.org/studies/EGAS00001005760	https://permalinks.stjude.cloud/permalinks/rpaml	UBTF; Umeda, M. et al. Blood Cancer Discov., 2022	https://ega-archive.org/studies/EGAS00001005760	https://permalinks.stjude.cloud/permalinks/rpaml	RTCG-Cloud	https://ega-archive.org/studies/EGAS00001005760	https://platform.stjude.cloud/data/cohorts?dataset_accession=SJC-DS-1007	White	Other-US (primarily admixed with European or African ancestry)	0.5648	0.0172	0.0003	0	0.4177
SJAML030947_D1	Male	Bone Marrow	17.1667	17.1667	Diagnosis	M2	Acute myeloid leukemia with defining genetic abnormalities	Acute myeloid leukemia, myelodysplasia-related	Not applicable	AML with myelodysplasia-related gene mutations	Not applicable	47,XY,+8 [17/20]	NO	NO	NO	YES	NO	Unclassified	no-defining alteration	not applicable	No_pathogenic_fusion	41	2.02	ALLO-Matched Unrelated	pre-transplant	RNA-Seq, WGS, and WES data	RTCG-Cloud	NA	RTCG-Cloud	https://ega-archive.org/studies/EGAS00001005760	https://platform.stjude.cloud/data/cohorts?dataset_accession=SJC-DS-1007	RTCG-Cloud	https://ega-archive.org/studies/EGAS00001005760	https://platform.stjude.cloud/data/cohorts?dataset_accession=SJC-DS-1007	RTCG-Cloud	https://ega-archive.org/studies/EGAS00001005760	https://platform.stjude.cloud/data/cohorts?dataset_accession=SJC-DS-1007		White	0.9898	0	0	0	0.0102
SJAML030974_D1	Female	Bone Marrow	10.1	10.1	Diagnosis	M1	Acute myeloid leukemia with defining genetic abnormalities	Acute myeloid leukemia with RUNX1::RUNX1T1 fusion	Not applicable	AML with t(8;21)(q22;q22.1)/RUNX1::RUNX1T1	Not applicable	46,XX,t(8;21)(q22;q22)[19]/46,xx[1]	NO	NO	NO	NO	NO	RUNX1::RUNX1T1	RUNX1::RUNX1T1	RUNX1-RUNX1T1 (t(8;21)(q22;q22))	Possible	88	11.6			RNA-Seq data only	AML16 (NCT03164057)	NA	Newly uploaded	https://ega-archive.org/studies/EGAS00001005760	https://permalinks.stjude.cloud/panaml	no WGS	no consent	no consent	no WES	no consent	no consent		Hispanic	0.4066	0.5238	0.0354	0	0.0343
SJAML030987_D1	Female	Bone Marrow	10.25	10.25	Diagnosis	M5	Acute myeloid leukemia with defining genetic abnormalities	Acute myeloid leukemia with KMT2A rearrangement	Not applicable	AML with other KMT2A rearrangements	Not applicable	46,XX,cryp ins(10;11)(p12;q23q23) [12/20]	NO	NO	NO	NO	NO	KMT2Ar	KMT2A::MLLT10	KMT2A-MLLT10 (t(10;11)(p12;q23))	Possible	89	3.78	Allogeneic	pre-transplant	RNA-Seq, WGS, and WES data	RTCG-Cloud	NA	RTCG-Cloud	https://ega-archive.org/studies/EGAS00001005760	https://platform.stjude.cloud/data/cohorts?dataset_accession=SJC-DS-1007	RTCG-Cloud	https://ega-archive.org/studies/EGAS00001005760	https://platform.stjude.cloud/data/cohorts?dataset_accession=SJC-DS-1007	RTCG-Cloud	https://ega-archive.org/studies/EGAS00001005760	https://platform.stjude.cloud/data/cohorts?dataset_accession=SJC-DS-1007		White	1	0	0	0	0
SJAML030988_D1	Male	Bone Marrow	16.5	16.8333	Relapse	M0	Acute myeloid leukemia with defining genetic abnormalities	Acute myeloid leukemia, myelodysplasia-related	Not applicable	Acute myeloid leukemia with other rare recurring translocations	Acute myeloid leukemia with t(1 ;11)(p12.3;q14.2)/PICALM::MLLT10	46,XY,t(10;11)(p12;q21) [6/7]	NO	NO	NO	NO	NO	PICALM::MLLT10	PICALM::MLLT10	PICALM-MLLT10 (t(10;11)(p12;q21) )	Possible	87	1.55			RNA-Seq, WGS, and WES data	UBTF; Umeda, M. et al. Blood Cancer Discov., 2022	https://ega-archive.org/studies/EGAS00001005760	UBTF; Umeda, M. et al. Blood Cancer Discov., 2022	https://ega-archive.org/studies/EGAS00001005760	https://permalinks.stjude.cloud/permalinks/rpaml	UBTF; Umeda, M. et al. Blood Cancer Discov., 2022	https://ega-archive.org/studies/EGAS00001005760	https://permalinks.stjude.cloud/permalinks/rpaml	RTCG-Cloud	https://ega-archive.org/studies/EGAS00001005760	https://platform.stjude.cloud/data/cohorts?dataset_accession=SJC-DS-1007		Hispanic	0.4876	0.408	0.0365	0	0.0678
SJAML031022_D1	Female	Bone Marrow	12.4167	12.4167	Diagnosis	M2	Acute myeloid leukemia with defining genetic abnormalities	Acute myeloid leukemia with RUNX1::RUNX1T1 fusion	Not applicable	AML with t(8;21)(q22;q22.1)/RUNX1::RUNX1T1	Not applicable	46,XX,t(8;21)(q22;q22) [20/20]	NO	NO	NO	NO	NO	RUNX1::RUNX1T1	RUNX1::RUNX1T1	RUNX1-RUNX1T1 (t(8;21)(q22;q22))	Possible	47	21.69			RNA-Seq, WGS, and WES data	RTCG-Cloud	NA	RTCG-Cloud	https://ega-archive.org/studies/EGAS00001005760	https://platform.stjude.cloud/data/cohorts?dataset_accession=SJC-DS-1007	RTCG-Cloud	https://ega-archive.org/studies/EGAS00001005760	https://platform.stjude.cloud/data/cohorts?dataset_accession=SJC-DS-1007	RTCG-Cloud	https://ega-archive.org/studies/EGAS00001005760	https://platform.stjude.cloud/data/cohorts?dataset_accession=SJC-DS-1007		White	1	0	0	0	0
SJAML031035_D1	Female	Bone Marrow	5.57	5.57	Diagnosis	M1	Acute myeloid leukemia with defining genetic abnormalities	Acute myeloid leukemia with other defined genetic alterations	Acute myeloid leukemia with KMT2A-PTD	AML with myelodysplasia-related cytogenetic abnormalities	Acute myeloid leukemia with KMT2A-PTD	Trisomy #8 clone observed	NA	NA	NA	YES	NA	KMT2A-PTD	KMT2A::PTD	not applicable	mutation_driven	68	3.4			RNA-Seq data only	AML16 (NCT03164057)	NA	Newly uploaded	https://ega-archive.org/studies/EGAS00001005760	https://permalinks.stjude.cloud/panaml	no WGS	no consent	no consent	no WES	no consent	no consent		Hispanic	0.4299	0.4473	0	0.0756	0.0472
SJAML031043_D1	Male	Bone Marrow	10.6	10.6	Diagnosis	Not available	Acute myeloid leukemia with defining genetic abnormalities	Acute myeloid leukemia with other defined genetic alterations	Acute myeloid leukemia with UBTF tandem duplication	AML not otherwise specified (NOS)	Not applicable	Not Available	NA	NA	NA	NA	NA	UBTF	UBTF::TD	not applicable	mutation_driven	30	2.5			RNA-Seq data only	AML16 (NCT03164057)	NA	Newly uploaded	https://ega-archive.org/studies/EGAS00001005760	https://permalinks.stjude.cloud/panaml	no WGS	no consent	no consent	no WES	no consent	no consent		Hispanic	0.6884	0.258	0.0537	0	0
SJAML031051_D1	Male	Peripheral Blood	17.6667	17.6667	Diagnosis	M4	Acute myeloid leukemia with defining genetic abnormalities	Acute myeloid leukemia with KMT2A rearrangement	Not applicable	AML with other KMT2A rearrangements	Not applicable	46,XY,t(11;17)(q23;q12) [20/20] nuc ish(MLLx2)(5'MLL sep 3'MLLx1)[199/200]	NO	NO	NO	NO	NO	KMT2Ar	KMT2A::MLLT6	KMT2A-MLLT6 (t(11;17)(q23;q12))	Possible	82	88.97			RNA-Seq, WGS, and WES data	UBTF; Umeda, M. et al. Blood Cancer Discov., 2022	https://ega-archive.org/studies/EGAS00001005760	UBTF; Umeda, M. et al. Blood Cancer Discov., 2022	https://ega-archive.org/studies/EGAS00001005760	https://permalinks.stjude.cloud/permalinks/rpaml	RTCG-Cloud	https://ega-archive.org/studies/EGAS00001005760	https://platform.stjude.cloud/data/cohorts?dataset_accession=SJC-DS-1007	RTCG-Cloud	https://ega-archive.org/studies/EGAS00001005760	https://platform.stjude.cloud/data/cohorts?dataset_accession=SJC-DS-1007		Black	0.1178	0	0.0244	0	0.8578
SJAML031075_D1	Male	Bone Marrow	3.08333	3.08333	Diagnosis	M7	Myeloid neoplasms associated with germline predisposition	Myeloid proliferation associated with Down syndrome	Myeloid leukemia of Down syndrome	Myeloid or lymphoid neoplasms associated with Down syndrome	Acute myeloid leukemia with mutated GATA1, germline predisposition	48,XY,+8,+21c [13/20]	NO	NO	NO	YES	YES	GATA1	GATA1|S30_G31fs|97%	not applicable	mutation_driven	41	15.08			RNA-Seq, WGS, and WES data	UBTF; Umeda, M. et al. Blood Cancer Discov., 2022	https://ega-archive.org/studies/EGAS00001005760	UBTF; Umeda, M. et al. Blood Cancer Discov., 2022	https://ega-archive.org/studies/EGAS00001005760	https://permalinks.stjude.cloud/permalinks/rpaml	RTCG-Cloud	https://ega-archive.org/studies/EGAS00001005760	https://platform.stjude.cloud/data/cohorts?dataset_accession=SJC-DS-1007	RTCG-Cloud	https://ega-archive.org/studies/EGAS00001005760	https://platform.stjude.cloud/data/cohorts?dataset_accession=SJC-DS-1007		Hispanic	0.221	0.6085	0.0429	0	0.1277
SJAML031082_D1	Female	Bone Marrow	17.4167	18.0833	Relapse	M1	Acute myeloid leukemia with defining genetic abnormalities	Acute myeloid leukemia with other defined genetic alterations	Acute myeloid leukemia with FUS::ERG	AML with other rare recurring translocations	Acute myeloid leukemia with t(16;21)(p11,2;q22.2 /FUS::ERG	47,XX,+10,t(16;21)(p11.2;q22.3) [17/20]	NO	NO	NO	NO	NO	ETS family	FUS::ERG	FUS-ERG (t(16;21)(p11;q22) )	Possible	86	8.15	Allogeneic	pre-transplant	RNA-Seq, WGS, and WES data	UBTF; Umeda, M. et al. Blood Cancer Discov., 2022	https://ega-archive.org/studies/EGAS00001005760	UBTF; Umeda, M. et al. Blood Cancer Discov., 2022	https://ega-archive.org/studies/EGAS00001005760	https://permalinks.stjude.cloud/permalinks/rpaml	UBTF; Umeda, M. et al. Blood Cancer Discov., 2022	https://ega-archive.org/studies/EGAS00001005760	https://permalinks.stjude.cloud/permalinks/rpaml	RTCG-Cloud	https://ega-archive.org/studies/EGAS00001005760	https://platform.stjude.cloud/data/cohorts?dataset_accession=SJC-DS-1007		Hispanic	0.282	0.5519	0.0536	0	0.1125
SJAML031089_D1	Female	Bone Marrow	8.25	8.25	Diagnosis	M1	Acute myeloid leukemia with defining genetic abnormalities	Acute myeloid leukemia with RUNX1::RUNX1T1 fusion	Not applicable	AML with t(8;21)(q22;q22.1)/RUNX1::RUNX1T1	Not applicable	POSITIVE FOR T(8;21) CLONE BY KARYOTYPE -- POSITIVE FOR ETO/AML GENE REARRANGEMENT BY FISH	NA	NA	NA	NA	NA	RUNX1::RUNX1T1	RUNX1::RUNX1T1	RUNX1-RUNX1T1 (t(8;21)(q22;q22))	Possible	84	3.8			RNA-Seq data only	AML16 (NCT03164057)	NA	Newly uploaded	https://ega-archive.org/studies/EGAS00001005760	https://permalinks.stjude.cloud/panaml	no WGS	no consent	no consent	no WES	no consent	no consent		East Asian	0.0005	0.0165	0.983	0	0
SJAML031106_D1	Female	Bone Marrow	21.1667	21.1667	Diagnosis	M4	Acute myeloid leukemia with defining genetic abnormalities	Acute myeloid leukemia with other defined genetic alterations	Acute myeloid leukemia with UBTF tandem duplication	AML with myelodysplasia-related cytogenetic abnormalities	Not applicable	47,XX,+8 [2/20]	NO	NO	NO	YES	NO	UBTF	UBTF::TD	not applicable	mutation_driven	58	7.63			RNA-Seq, WGS, and WES data	RTCG-Cloud	NA	RTCG-Cloud	https://ega-archive.org/studies/EGAS00001005760	https://platform.stjude.cloud/data/cohorts?dataset_accession=SJC-DS-1007	RTCG-Cloud	https://ega-archive.org/studies/EGAS00001005760	https://platform.stjude.cloud/data/cohorts?dataset_accession=SJC-DS-1007	RTCG-Cloud	https://ega-archive.org/studies/EGAS00001005760	https://platform.stjude.cloud/data/cohorts?dataset_accession=SJC-DS-1007		Other-US (primarily admixed with European or African ancestry)	0.889	0.0606	0	0.0504	0
SJAML031121_D1	Male	Peripheral Blood	0.416667	0.416667	Diagnosis	M0	Acute myeloid leukemia with defining genetic abnormalities	Acute myeloid leukemia with other defined genetic alterations	Acute myeloid leukemia with MYB::GATA1	AML not otherwise specified (NOS)	Acute myeloid leukemia with MYB::GATA1	46,XY	NO	NO	NO	NO	NO	GATA1	MYB::GATA1	MYB-GATA1 ( t(X;6)(p11;q23))	Not_possible	79	239.69	Allogeneic	pre-transplant	RNA-Seq, WGS, and WES data	UBTF; Umeda, M. et al. Blood Cancer Discov., 2022	https://ega-archive.org/studies/EGAS00001005760	UBTF; Umeda, M. et al. Blood Cancer Discov., 2022	https://ega-archive.org/studies/EGAS00001005760	https://permalinks.stjude.cloud/permalinks/rpaml	RTCG-Cloud	https://ega-archive.org/studies/EGAS00001005760	https://platform.stjude.cloud/data/cohorts?dataset_accession=SJC-DS-1007	RTCG-Cloud	https://ega-archive.org/studies/EGAS00001005760	https://platform.stjude.cloud/data/cohorts?dataset_accession=SJC-DS-1007		White	0.9916	0	0	0	0.0084
SJAML031141_D1	Male	Bone Marrow	10.6	13.6	2nd Relapse	Not available	Acute myeloid leukemia with defining genetic abnormalities	Acute myeloid leukemia with KMT2A rearrangement	Not applicable	AML with other KMT2A rearrangements	Not applicable	46,XY,t(11; 19)(q23; p13.1),add(21)(q22) [2/10]; 46,XX [8/10]	NO	NO	NO	NO	NO	KMT2Ar	KMT2A::ELL	KMT2A-ELL (t(11;19)(q23;p13.1))	Possible	43	2.4	Allogeneic	pre-transplant	RNA-Seq data only	UBTF; Umeda, M. et al. Blood Cancer Discov., 2022	https://ega-archive.org/studies/EGAS00001005760	UBTF; Umeda, M. et al. Blood Cancer Discov., 2022	https://ega-archive.org/studies/EGAS00001005760	Not Available	no WGS	no WGS	no WGS	no WES	no WES	no WES		Black	0.2142	0	0.0161	0	0.7697
SJAML031151_D1	Male	Bone Marrow	12.82	12.82	Diagnosis	M1	Acute myeloid leukemia with defining genetic abnormalities	Acute myeloid leukemia with NUP98 rearrangement	Not applicable	AML with other rare recurring translocations	Acute myeloid leukemia with t(5;11)(q35.2;p15.4)/NUP98::NSD1	Not Available	NA	NA	NA	NA	NA	NUP98r	NUP98::NSD1	NUP98-NSD1 (t(5;11)(q35; p15.5))	Cytogenetics_not_available	83	33.3			RNA-Seq data only	AML16 (NCT03164057)	NA	Newly uploaded	https://ega-archive.org/studies/EGAS00001005760	https://permalinks.stjude.cloud/panaml	no WGS	no consent	no consent	no WES	no consent	no consent		East Asian	0	0	0.9362	0.0473	0.0165
SJAML031161_D1	Male	Bone Marrow	6.30035	6.3	Diagnosis	Not available	Acute myeloid leukemia with defining genetic abnormalities	Acute myeloid leukemia with NPM1 mutation	Not applicable	AML with mutated NPM1	Not applicable	46,XY[20]	NO	NO	NO	NO	NO	NPM1	NPM1|W288fs|30%	not applicable	mutation_driven	49.8	3.6			RNA-Seq data only	AML16 (NCT03164057)	NA	Newly uploaded	https://ega-archive.org/studies/EGAS00001005760	https://permalinks.stjude.cloud/panaml	no WGS	no consent	no consent	no WES	no consent	no consent		Hispanic	0.5723	0.3658	0.0384	0	0.0236
SJAML031169_D1	Female	Bone Marrow	13.8	15.8	2nd Relapse	M4	Acute myeloid leukemia with defining genetic abnormalities	Acute myeloid leukemia with CBFB::MYH11 fusion	Not applicable	AML with inv(16)(p13.1q22) or t(16;16)(p13.1;q22)/CBFB::MYH11	Not applicable	46,XX,t(16; 16)(p13.1; q22) [12/20]; 46,XX [8/20]	NO	NO	NO	NO	NO	CBFB::MYH11	CBFB::MYH11	CBFB-MYH11 (inv(16)(p13.1q22))	Possible	53	55.45	Allogeneic	pre-transplant	RNA-Seq, WGS, and WES data	UBTF; Umeda, M. et al. Blood Cancer Discov., 2022	https://ega-archive.org/studies/EGAS00001005760	UBTF; Umeda, M. et al. Blood Cancer Discov., 2022	https://ega-archive.org/studies/EGAS00001005760	https://platform.stjude.cloud/data/cohorts?dataset_accession=SJC-DS-1007	RTCG-Cloud	https://ega-archive.org/studies/EGAS00001005760	https://platform.stjude.cloud/data/cohorts?dataset_accession=SJC-DS-1007	RTCG-Cloud	https://ega-archive.org/studies/EGAS00001005760	https://platform.stjude.cloud/data/cohorts?dataset_accession=SJC-DS-1007		Hispanic	0.2922	0.5928	0.0587	0	0.0563
SJAML031186_D1	Male	Bone Marrow	5.5	5.5	Diagnosis	M2	Acute myeloid leukemia with defining genetic abnormalities	Acute myeloid leukemia with RUNX1::RUNX1T1 fusion	Not applicable	AML with t(8;21)(q22;q22.1)/RUNX1::RUNX1T1	Not applicable	46,XY,t(8;21)(q22;q22),del(9)(q13q22) [20/20]	NO	NO	NO	NO	NO	RUNX1::RUNX1T1	RUNX1::RUNX1T1	RUNX1-RUNX1T1 (t(8;21)(q22;q22))	Possible	34	17.26			RNA-Seq, WGS, and WES data	RTCG-Cloud	NA	RTCG-Cloud	https://ega-archive.org/studies/EGAS00001005760	https://platform.stjude.cloud/data/cohorts?dataset_accession=SJC-DS-1007	RTCG-Cloud	https://ega-archive.org/studies/EGAS00001005760	https://platform.stjude.cloud/data/cohorts?dataset_accession=SJC-DS-1007	RTCG-Cloud	https://ega-archive.org/studies/EGAS00001005760	https://platform.stjude.cloud/data/cohorts?dataset_accession=SJC-DS-1007		White	1	0	0	0	0
SJAML031188_D1	Male	Bone Marrow	8.16667	8.16667	Diagnosis	M2	Acute myeloid leukemia with defining genetic abnormalities	Acute myeloid leukemia with RUNX1::RUNX1T1 fusion	Not applicable	AML with t(8;21)(q22;q22.1)/RUNX1::RUNX1T1	Not applicable	46,XY,t(8;21)(q22;q22) [6/20] / 45,idem,-Y [14/20]	NO	NO	NO	NO	NO	RUNX1::RUNX1T1	RUNX1::RUNX1T1	RUNX1-RUNX1T1 (t(8;21)(q22;q22))	Possible	71	4.67			RNA-Seq, WGS, and WES data	RTCG-Cloud	NA	RTCG-Cloud	https://ega-archive.org/studies/EGAS00001005760	https://platform.stjude.cloud/data/cohorts?dataset_accession=SJC-DS-1007	RTCG-Cloud	https://ega-archive.org/studies/EGAS00001005760	https://platform.stjude.cloud/data/cohorts?dataset_accession=SJC-DS-1007	RTCG-Cloud	https://ega-archive.org/studies/EGAS00001005760	https://platform.stjude.cloud/data/cohorts?dataset_accession=SJC-DS-1007		Hispanic	0.1225	0.762	0.0607	0.0348	0.02
SJAML031200_D1	Female	Bone Marrow	11.3333	12.4167	Relapse	M2	Acute myeloid leukemia with defining genetic abnormalities	Acute myeloid leukemia with RUNX1::RUNX1T1 fusion	Not applicable	AML with t(8;21)(q22;q22.1)/RUNX1::RUNX1T1	Not applicable	46,XX,t(8;21)(q22;q22) [14/20]	NO	NO	NO	NO	NO	RUNX1::RUNX1T1	RUNX1::RUNX1T1	RUNX1-RUNX1T1 (t(8;21)(q22;q22))	Possible	76	3.06	Allogeneic	pre-transplant	RNA-Seq, WGS, and WES data	UBTF; Umeda, M. et al. Blood Cancer Discov., 2022	https://ega-archive.org/studies/EGAS00001005760	UBTF; Umeda, M. et al. Blood Cancer Discov., 2022	https://ega-archive.org/studies/EGAS00001005760	https://permalinks.stjude.cloud/permalinks/rpaml	UBTF; Umeda, M. et al. Blood Cancer Discov., 2022	https://ega-archive.org/studies/EGAS00001005760	https://permalinks.stjude.cloud/permalinks/rpaml	RTCG-Cloud	https://ega-archive.org/studies/EGAS00001005760	https://platform.stjude.cloud/data/cohorts?dataset_accession=SJC-DS-1007		Hispanic	0	0.9641	0.0359	0	0
SJAML031205_D1	Female	Bone Marrow	3.6	7	2nd Relapse	Not available	Acute myeloid leukemia with defining genetic abnormalities	Acute myeloid leukemia with MECOM rearrangement	Not applicable	AML with other MECOM rearrangement	Not applicable	46,XX,del(5)(q15q33)	NO	NO	YES	NO	NO	MECOM	no fusion/SV detected	MECOM (chr3 q26)	Not_possible	18	27.93			RNA-Seq data only	RTCG-Cloud	NA	RTCG-Cloud	https://ega-archive.org/studies/EGAS00001005760	https://platform.stjude.cloud/data/cohorts?dataset_accession=SJC-DS-1007	no WGS	no WGS	no WGS	no WES	no WES	no WES		Hispanic	0.3436	0.5097	0.0647	0	0.082
SJAML031212_D1	Male	Bone Marrow	0.7	3.3	2nd Relapse	M4	Acute myeloid leukemia with defining genetic abnormalities	Acute myeloid leukemia with CBFB::MYH11 fusion	Not applicable	AML with inv(16)(p13.1q22) or t(16;16)(p13.1;q22)/CBFB::MYH11	Not applicable	Not Available	NA	NA	NA	NA	NA	CBFB::MYH11	CBFB::MYH11	CBFB-MYH11 (inv(16)(p13.1q22))	Cytogenetics_not_available	75	34.98	Allogeneic	264.485	RNA-Seq data only	UBTF; Umeda, M. et al. Blood Cancer Discov., 2022	https://ega-archive.org/studies/EGAS00001005760	UBTF; Umeda, M. et al. Blood Cancer Discov., 2022	https://ega-archive.org/studies/EGAS00001005760	https://permalinks.stjude.cloud/permalinks/rpaml	no WGS	no WGS	no WGS	no WES	no WES	no WES		White	1	0	0	0	0
SJAML031249_D1	Male	Bone Marrow	2.91667	2.91667	Diagnosis	M5	Acute myeloid leukemia with defining genetic abnormalities	Acute myeloid leukemia with KMT2A rearrangement	Not applicable	AML with t(9;11)(p21.3;q23.3)/MLLT3::KMT2A	Not applicable	46,XY,t(9;11)(p22;q23) [20/20]	NO	NO	NO	NO	NO	KMT2Ar	KMT2A::MLLT3	KMT2A-MLLT3 (t(9;11)(p22;q23))	Possible	85	73.94			RNA-Seq, WGS, and WES data	RTCG-Cloud	NA	RTCG-Cloud	https://ega-archive.org/studies/EGAS00001005760	https://platform.stjude.cloud/data/cohorts?dataset_accession=SJC-DS-1007	RTCG-Cloud	https://ega-archive.org/studies/EGAS00001005760	https://platform.stjude.cloud/data/cohorts?dataset_accession=SJC-DS-1007	RTCG-Cloud	https://ega-archive.org/studies/EGAS00001005760	https://platform.stjude.cloud/data/cohorts?dataset_accession=SJC-DS-1007		South Asian	0	0	0	1	0
SJAML031253_D1	Male	Bone Marrow	4.54	4.54	Diagnosis	M5	Acute myeloid leukemia with defining genetic abnormalities	Acute myeloid leukemia with CBFB::MYH11 fusion	Not applicable	AML with inv(16)(p13.1q22) or t(16;16)(p13.1;q22)/CBFB::MYH11	Not applicable	47,XY,inv(16)(p13q22),+22[20]	NO	NO	NO	NO	NO	CBFB::MYH11	CBFB::MYH11	CBFB-MYH11 (inv(16)(p13.1q22))	Possible	75	62.3			RNA-Seq data only	AML16 (NCT03164057)	NA	Newly uploaded	https://ega-archive.org/studies/EGAS00001005760	https://permalinks.stjude.cloud/panaml	no WGS	no WGS	no WGS	no WES	no WES	no WES		Black	0.2144	0	0	0	0.7856
SJAML031254_D1	Male	Bone Marrow	13.5833	13.5833	Diagnosis	M0	Acute myeloid leukemia with defining genetic abnormalities	Acute myeloid leukemia with NUP98 rearrangement	Not applicable	AML with other rare recurring translocations	Acute myeloid leukemia with NUP98 and other partners	46,XY,t(4;11)(q23;p15)[3]/46,XY[18]	NO	NO	NO	NO	NO	NUP98r	NUP98::RAP1GDS1	NUP98-RAP1GDS1 (t(4; 11)(q21; p15))	Possible	85	4.5			RNA-Seq, WGS, and WES data	RTCG-Cloud	NA	RTCG-Cloud	https://ega-archive.org/studies/EGAS00001005760	https://platform.stjude.cloud/data/cohorts?dataset_accession=SJC-DS-1007	RTCG-Cloud	https://ega-archive.org/studies/EGAS00001005760	https://platform.stjude.cloud/data/cohorts?dataset_accession=SJC-DS-1007	RTCG-Cloud	https://ega-archive.org/studies/EGAS00001005760	https://platform.stjude.cloud/data/cohorts?dataset_accession=SJC-DS-1007		Other-US (primarily admixed with European or African ancestry)	0.7186	0	0.2667	0	0.0148
SJAML031259_D1	Male	Bone Marrow	1	1	Diagnosis	M4	Acute myeloid leukemia with defining genetic abnormalities	Acute myeloid leukemia with CBFB::MYH11 fusion	Not applicable	AML with inv(16)(p13.1q22) or t(16;16)(p13.1;q22)/CBFB::MYH11	Not applicable	46,XY,der(16)inv(16)(p13.1q22)t(16;21)(q22;q22.3), der(21)t(16;21)(q22;q22.3) [14/20]/ 46,idem,t(4;9)(q12;q33) [4/20]	YES	NO	NO	NO	NO	CBFB::MYH11	CBFB::MYH11	CBFB-MYH11 (inv(16)(p13.1q22))	Possible	70	21.09			RNA-Seq, WGS, and WES data	RTCG-Cloud	NA	RTCG-Cloud	https://ega-archive.org/studies/EGAS00001005760	https://platform.stjude.cloud/data/cohorts?dataset_accession=SJC-DS-1007	RTCG-Cloud	https://ega-archive.org/studies/EGAS00001005760	https://platform.stjude.cloud/data/cohorts?dataset_accession=SJC-DS-1007	RTCG-Cloud	https://ega-archive.org/studies/EGAS00001005760	https://platform.stjude.cloud/data/cohorts?dataset_accession=SJC-DS-1007		Other-US (primarily admixed with European or African ancestry)	0.4286	0	0	0	0.5714
SJAML031264_D1	Male	Bone Marrow	12.61	12.61	Diagnosis	Not available	Acute myeloid leukemia with defining genetic abnormalities	Acute myeloid leukemia with MECOM rearrangement	Not applicable	AML with inv(3)(q21.3q26.2) or t(3;3)(q21.3;q26.2)/GATA2;MECOM (EVI1)	Not applicable	45,XY,inv(3)(q21q26),-7[20]	NO	YES	NO	NO	NO	MECOM	GATA2 (5')-MECOM (3')	GATA2 (5')-MECOM (3') (inv(3)(q21q26))	Possible	75.5	204.8			RNA-Seq data only	AML16 (NCT03164057)	NA	Newly uploaded	https://ega-archive.org/studies/EGAS00001005760	https://permalinks.stjude.cloud/panaml	no WGS	no WGS	no WGS	no WES	no WES	no WES		Black	0.238	0	0	0	0.762
SJAML031272_D2	Male	Bone Marrow	1.58333	1.58333	Diagnosis	M1	Acute myeloid leukemia with defining genetic abnormalities	Acute myeloid leukemia with NPM1 mutation	Not applicable	AML with mutated NPM1	Not applicable	46,XY [20/20]	NO	NO	NO	NO	NO	NPM1	NPM1|W288fs|33%	not applicable	mutation_driven	94	12.65	Allogeneic	pre-transplant	RNA-Seq, WGS, and WES data	RTCG-Cloud	NA	RTCG-Cloud	https://ega-archive.org/studies/EGAS00001005760	https://platform.stjude.cloud/data/cohorts?dataset_accession=SJC-DS-1007	RTCG-Cloud	https://ega-archive.org/studies/EGAS00001005760	https://platform.stjude.cloud/data/cohorts?dataset_accession=SJC-DS-1007	RTCG-Cloud	https://ega-archive.org/studies/EGAS00001005760	https://platform.stjude.cloud/data/cohorts?dataset_accession=SJC-DS-1007		White	1	0	0	0	0
SJAML031300_D1	Male	Bone Marrow	4.5	4.5	Diagnosis	M7	Acute myeloid leukemia with defining genetic abnormalities	Acute myeloid leukemia with KMT2A rearrangement	Not applicable	AML with other KMT2A rearrangements	Not applicable	48,XY,+8,t(10;11)(p12;q23),+21 [19/20]	NO	NO	NO	YES	YES	KMT2Ar	KMT2A::MLLT10	KMT2A-MLLT10 (t(10;11)(p12;q23))	Possible	55	27.41	Allogeneic	pre-transplant	RNA-Seq, WGS, and WES data	RTCG-Cloud	NA	RTCG-Cloud	https://ega-archive.org/studies/EGAS00001005760	https://platform.stjude.cloud/data/cohorts?dataset_accession=SJC-DS-1007	RTCG-Cloud	https://ega-archive.org/studies/EGAS00001005760	https://platform.stjude.cloud/data/cohorts?dataset_accession=SJC-DS-1007	RTCG-Cloud	https://ega-archive.org/studies/EGAS00001005760	https://platform.stjude.cloud/data/cohorts?dataset_accession=SJC-DS-1007		White	1	0	0	0	0
SJAML031302_D2	Female	Peripheral Blood	15.5833	15.5833	Diagnosis	M1	Acute myeloid leukemia with defining genetic abnormalities	Acute myeloid leukemia with CBFB::MYH11 fusion	Not applicable	AML with inv(16)(p13.1q22) or t(16;16)(p13.1;q22)/CBFB::MYH11	Not applicable	46,XX,t(16;16)(p13.1;q22) [18/20], nuc ish(CBFBx2)(5'CBFB sep 3'CBFBx1)[188/200]/	NO	NO	NO	NO	NO	CBFB::MYH11	CBFB::MYH11	CBFB-MYH11 (inv(16)(p13.1q22))	Possible	57	111.18			RNA-Seq, WGS, and WES data	RTCG-Cloud	NA	RTCG-Cloud	https://ega-archive.org/studies/EGAS00001005760	https://platform.stjude.cloud/data/cohorts?dataset_accession=SJC-DS-1007	RTCG-Cloud	https://ega-archive.org/studies/EGAS00001005760	https://platform.stjude.cloud/data/cohorts?dataset_accession=SJC-DS-1007	RTCG-Cloud	https://ega-archive.org/studies/EGAS00001005760	https://platform.stjude.cloud/data/cohorts?dataset_accession=SJC-DS-1007		White	1	0	0	0	0
SJAML031311_D1	Female	Bone Marrow	0.666667	0.666667	Diagnosis	M5	Acute myeloid leukemia with defining genetic abnormalities	Acute myeloid leukemia with KMT2A rearrangement	Not applicable	AML with other KMT2A rearrangements	Not applicable	46,XX,ins(10;11)(p12;q23q22) [20/20]	NO	NO	NO	NO	NO	KMT2Ar	KMT2A::MLLT10	KMT2A-MLLT10 (t(10;11)(p12;q23))	Possible	92	5.07	Allogeneic	pre-transplant	RNA-Seq, WGS, and WES data	RTCG-Cloud	NA	RTCG-Cloud	https://ega-archive.org/studies/EGAS00001005760	https://platform.stjude.cloud/data/cohorts?dataset_accession=SJC-DS-1007	RTCG-Cloud	https://ega-archive.org/studies/EGAS00001005760	https://platform.stjude.cloud/data/cohorts?dataset_accession=SJC-DS-1007	RTCG-Cloud	https://ega-archive.org/studies/EGAS00001005760	https://platform.stjude.cloud/data/cohorts?dataset_accession=SJC-DS-1007		East Asian	0	0	1	0	0
SJAML031312_D1	Female	Bone Marrow	9.33333	10.7	Relapse	M2	Acute myeloid leukemia with defining genetic abnormalities	Acute myeloid leukemia with CEBPA mutation	Not applicable	AML with in-frame bZIP CEBPA mutations	Not applicable	46,XX	NO	NO	NO	NO	NO	CEBPA	CEBPA|Q312>QK|47%,P115_V119fs|60%	not applicable	mutation_driven	49	3.48	Allogeneic	pre-transplant	RNA-Seq, WGS, and WES data	UBTF; Umeda, M. et al. Blood Cancer Discov., 2022	https://ega-archive.org/studies/EGAS00001005760	UBTF; Umeda, M. et al. Blood Cancer Discov., 2022	https://ega-archive.org/studies/EGAS00001005760	https://permalinks.stjude.cloud/permalinks/rpaml	UBTF; Umeda, M. et al. Blood Cancer Discov., 2022	https://ega-archive.org/studies/EGAS00001005760	https://permalinks.stjude.cloud/permalinks/rpaml	RTCG-Cloud	https://ega-archive.org/studies/EGAS00001005760	https://platform.stjude.cloud/data/cohorts?dataset_accession=SJC-DS-1007		White	1	0	0	0	0
SJAML031316_D1	Male	Bone Marrow	6.6	8	Relapse	M0	Acute myeloid leukemia with defining genetic abnormalities	Acute myeloid leukemia with KMT2A rearrangement	Not applicable	AML with other KMT2A rearrangements	Not applicable	46,XY,t(6; 11)(q27; q23) [10/20]; 46,idem,t(2; 12)(p13; p13) [9/20]; 46,XY [1/20]	NO	NO	NO	NO	NO	KMT2Ar	KMT2A::MLLT4	KMT2A-MLLT4 (t(6; 11)(q27; q23))	Possible	88	0.61			RNA-Seq, WGS, and WES data	UBTF; Umeda, M. et al. Blood Cancer Discov., 2022	https://ega-archive.org/studies/EGAS00001005760	UBTF; Umeda, M. et al. Blood Cancer Discov., 2022	https://ega-archive.org/studies/EGAS00001005760	https://permalinks.stjude.cloud/permalinks/rpaml	UBTF; Umeda, M. et al. Blood Cancer Discov., 2022	https://ega-archive.org/studies/EGAS00001005760	https://permalinks.stjude.cloud/permalinks/rpaml	RTCG-Cloud	https://ega-archive.org/studies/EGAS00001005760	https://platform.stjude.cloud/data/cohorts?dataset_accession=SJC-DS-1007		Black	0.1564	0	0.0166	0	0.827
SJAML031336_D1	Female	Bone Marrow	12.5833	12.5833	Diagnosis	M2	Acute myeloid leukemia with defining genetic abnormalities	Acute myeloid leukemia with RUNX1::RUNX1T1 fusion	Not applicable	AML with t(8;21)(q22;q22.1)/RUNX1::RUNX1T1	Not applicable	cplx K w/ t(8;21)	YES	NA	NA	NA	NA	RUNX1::RUNX1T1	RUNX1::RUNX1T1	RUNX1-RUNX1T1 (t(8;21)(q22;q22))	Possible	80	2.1			RNA-Seq, WGS, and WES data	RTCG-Cloud	NA	RTCG-Cloud	https://ega-archive.org/studies/EGAS00001005760	https://platform.stjude.cloud/data/cohorts?dataset_accession=SJC-DS-1007	RTCG-Cloud	https://ega-archive.org/studies/EGAS00001005760	https://platform.stjude.cloud/data/cohorts?dataset_accession=SJC-DS-1007	RTCG-Cloud	https://ega-archive.org/studies/EGAS00001005760	https://platform.stjude.cloud/data/cohorts?dataset_accession=SJC-DS-1007		White	0.9866	0	0	0	0.0134
SJAML031343_D1	Male	Bone Marrow	15.5833	17.1	Relapse	M4	Acute myeloid leukemia with defining genetic abnormalities	Acute myeloid leukemia, myelodysplasia-related	Not applicable	AML with myelodysplasia-related gene mutations	Not applicable	46,XY,t(5;12;15)(q31;q24.1;q15) [9/20]	NO	NO	NO	NO	NO	Unclassified	no-defining alteration	not applicable	No_pathogenic_fusion	76	0.79	Allogeneic	pre-transplant	RNA-Seq, WGS, and WES data	UBTF; Umeda, M. et al. Blood Cancer Discov., 2022	https://ega-archive.org/studies/EGAS00001005760	UBTF; Umeda, M. et al. Blood Cancer Discov., 2022	https://ega-archive.org/studies/EGAS00001005760	https://permalinks.stjude.cloud/permalinks/rpaml	RTCG-Cloud	https://ega-archive.org/studies/EGAS00001005760	https://platform.stjude.cloud/data/cohorts?dataset_accession=SJC-DS-1007	RTCG-Cloud	https://ega-archive.org/studies/EGAS00001005760	https://platform.stjude.cloud/data/cohorts?dataset_accession=SJC-DS-1007		Black	0.1504	0	0.026	0	0.8237
SJAML031359_D1	Female	Bone Marrow	6.58333	6.58333	Diagnosis	M2	Acute myeloid leukemia with defining genetic abnormalities	Acute myeloid leukemia, myelodysplasia-related	Not applicable	Acute myeloid leukemia with myelodysplasia related cytogenetic abnormalities	Not applicable	48,XX,+2,?del(5)(q31q35),del(6)(q13),add(7)(p22),+mar [7/20]	YES	NO	YES	NO	NO	Unclassified	no-defining alteration	not applicable	No_pathogenic_fusion	68	6.09			RNA-Seq, WGS, and WES data	RTCG-Cloud	NA	RTCG-Cloud	https://ega-archive.org/studies/EGAS00001005760	https://platform.stjude.cloud/data/cohorts?dataset_accession=SJC-DS-1007	RTCG-Cloud	https://ega-archive.org/studies/EGAS00001005760	https://platform.stjude.cloud/data/cohorts?dataset_accession=SJC-DS-1007	RTCG-Cloud	https://ega-archive.org/studies/EGAS00001005760	https://platform.stjude.cloud/data/cohorts?dataset_accession=SJC-DS-1007		Hispanic	0.87	0.1193	0	0	0.0107
SJAML031398_D1	Female	Peripheral Blood	15.79	15.79	Diagnosis	M5	Acute myeloid leukemia with defining genetic abnormalities	Acute myeloid leukemia with KMT2A rearrangement	Not applicable	AML with other KMT2A rearrangements	Not applicable	47,XX,+8[5]/48,idem,+mar[5]	NO	NO	NO	YES	NO	KMT2Ar	KMT2A::MLLT6	KMT2A-MLLT6 (t(11;17)(q23;q12))	Not_possible	95	Not Available			RNA-Seq data only	AML16 (NCT03164057)	NA	Newly uploaded	https://ega-archive.org/studies/EGAS00001005760	https://permalinks.stjude.cloud/panaml	no WGS	no consent	no consent	no WES	no consent	no consent		Other-Asian (dominant admixture with East Asian or South Asian ancestry)	0.4933	0	0.5067	0	0
SJAML031399_D1	Female	Peripheral Blood	8.66667	8.66667	Diagnosis	M5	Acute myeloid leukemia with defining genetic abnormalities	Acute myeloid leukemia with KMT2A rearrangement	Not applicable	AML with other KMT2A rearrangements	Not applicable	46,XX,t(6;11)(q27;q23) [20/20]	NO	NO	NO	NO	NO	KMT2Ar	KMT2A::MLLT4	KMT2A-MLLT4 (t(6; 11)(q27; q23))	Possible	86	219.89	Allogeneic	pre-transplant	RNA-Seq, WGS, and WES data	RTCG-Cloud	NA	RTCG-Cloud	https://ega-archive.org/studies/EGAS00001005760	https://platform.stjude.cloud/data/cohorts?dataset_accession=SJC-DS-1007	RTCG-Cloud	https://ega-archive.org/studies/EGAS00001005760	https://platform.stjude.cloud/data/cohorts?dataset_accession=SJC-DS-1007	RTCG-Cloud	https://ega-archive.org/studies/EGAS00001005760	https://platform.stjude.cloud/data/cohorts?dataset_accession=SJC-DS-1007		Hispanic	0.0196	0.921	0.0594	0	0
SJAML031409_D1	Female	Bone Marrow	1.58333	1.58333	Diagnosis	M1	Acute myeloid leukemia with defining genetic abnormalities	Acute myeloid leukemia with other defined genetic alterations	Acute myeloid leukemia with RUNX1::CBFA2T2	AML not otherwise specified (NOS)	Acute myeloid leukemia with RUNX1::CBFA2T2	46,XX,t(7;21)(p15;q22),add(20)(q13.2) [20/20] . nuc ish(RUNX1T1x2,RUNX1x3)[96/200]/(RUNX1T1,RUNX1)x2[104/200]	NO	NO	NO	NO	NO	RUNX1::RUNX1T1::like	RUNX1::CBFA2T2	RUNX1-CBFA2T2 (ins(21;20)(q22;q11q11))	Not_possible	54	3.01	Allogeneic	pre-transplant	RNA-Seq, WGS, and WES data	RTCG-Cloud	NA	RTCG-Cloud	https://ega-archive.org/studies/EGAS00001005760	https://platform.stjude.cloud/data/cohorts?dataset_accession=SJC-DS-1007	RTCG-Cloud	https://ega-archive.org/studies/EGAS00001005760	https://platform.stjude.cloud/data/cohorts?dataset_accession=SJC-DS-1007	RTCG-Cloud	https://ega-archive.org/studies/EGAS00001005760	https://platform.stjude.cloud/data/cohorts?dataset_accession=SJC-DS-1007		White	1	0	0	0	0
SJAML031410_D1	Male	Bone Marrow	6.95	6.95	Diagnosis	Not available	Acute myeloid leukemia with defining genetic abnormalities	Acute myeloid leukemia with KMT2A rearrangement	Not applicable	AML with other KMT2A rearrangements	Not applicable	47,XY,t(10;11)(p11.2;q23),+19,del(19)(q13.3)[16] /46,XY[4]	YES	NO	NO	NO	NO	KMT2Ar	KMT2A::MLLT10	KMT2A-MLLT10 (t(10;11)(p12;q23))	Possible	90	3			RNA-Seq data only	AML16 (NCT03164057)	NA	Newly uploaded	https://ega-archive.org/studies/EGAS00001005760	https://permalinks.stjude.cloud/panaml	no WGS	no consent	no consent	no WES	no consent	no consent		Hispanic	0.6581	0.2061	0.0363	0.0544	0.0452
SJAML031413_D1	Male	Bone Marrow	17.92	17.92	Diagnosis	M5	Acute myeloid leukemia with defining genetic abnormalities	Acute myeloid leukemia with NUP98 rearrangement	Not applicable	AML with other rare recurring translocations	Acute myeloid leukemia with t(5;11)(q35.2;p15.4)/NUP98::NSD1	47,XY,+8[17]/46,XY[3]	NO	NO	NO	YES	NO	NUP98r	NUP98::NSD1	NUP98-NSD1 (t(5;11)(q35; p15.5))	Not_possible	80	181.2			RNA-Seq data only	AML16 (NCT03164057)	NA	Newly uploaded	https://ega-archive.org/studies/EGAS00001005760	https://permalinks.stjude.cloud/panaml	no WGS	no consent	no consent	no WES	no consent	no consent		White	1	0	0	0	0
SJAML031417_D1	Female	Bone Marrow	8.75	9.22092	Relapse	M5	Acute myeloid leukemia with defining genetic abnormalities	Acute myeloid leukemia with KMT2A rearrangement	Not applicable	AML with other KMT2A rearrangements	Not applicable	47,XX,+8,t(11;19)(q23;p13.3) [14/20] /47,X,t(X;8)(p22.3;p21),+8,t(11;19)(q23;p13.3) [6/20]	YES	NO	NO	YES	NO	KMT2Ar	KMT2A::MLLT1	KMT2A-MLLT1 (t(11;19)(q23;p13.3))	Possible	77	0.46			RNA-Seq, WGS, and WES data	UBTF; Umeda, M. et al. Blood Cancer Discov., 2022	https://ega-archive.org/studies/EGAS00001005760	UBTF; Umeda, M. et al. Blood Cancer Discov., 2022	https://ega-archive.org/studies/EGAS00001005760	https://permalinks.stjude.cloud/permalinks/rpaml	UBTF; Umeda, M. et al. Blood Cancer Discov., 2022	https://ega-archive.org/studies/EGAS00001005760	https://permalinks.stjude.cloud/permalinks/rpaml	RTCG-Cloud	https://ega-archive.org/studies/EGAS00001005760	https://platform.stjude.cloud/data/cohorts?dataset_accession=SJC-DS-1007		White	0.9995	0	0	0	0.0005
SJAML031434_D1	Male	Peripheral Blood	15.75	15.75	Diagnosis	M4	Acute myeloid leukemia with defining genetic abnormalities	Acute myeloid leukemia with NUP98 rearrangement	Not applicable	AML with other rare recurring translocations	Acute myeloid leukemia with t(5;11)(q35.2;p15.4)/NUP98::NSD1	46,XY,add(16)(p13.3),del(16)(q23) [20/20]	NO	NO	NO	NO	NO	NUP98r	NUP98::NSD1	NUP98-NSD1 (t(5;11)(q35; p15.5))	Not_possible	94	82.95	Allogeneic	pre-transplant	RNA-Seq, WGS, and WES data	RTCG-Cloud	NA	RTCG-Cloud	https://ega-archive.org/studies/EGAS00001005760	https://platform.stjude.cloud/data/cohorts?dataset_accession=SJC-DS-1007	RTCG-Cloud	https://ega-archive.org/studies/EGAS00001005760	https://platform.stjude.cloud/data/cohorts?dataset_accession=SJC-DS-1007	RTCG-Cloud	https://ega-archive.org/studies/EGAS00001005760	https://platform.stjude.cloud/data/cohorts?dataset_accession=SJC-DS-1007		White	0.9902	0	0.0098	0	0
SJAML031456_D1	Female	Bone Marrow	14.96	14.96	Diagnosis	M5	Acute myeloid leukemia, defined by differentiation	Acute monocytic leukemia	Not applicable	AML with myelodysplasia-related gene mutations	Not applicable	47, XX, +8[20]	NO	NO	NO	YES	NO	Unclassified	no-defining alteration	not applicable	No_pathogenic_fusion	87	31.7			RNA-Seq data only	AML16 (NCT03164057)	NA	Newly uploaded	https://ega-archive.org/studies/EGAS00001005760	https://permalinks.stjude.cloud/panaml	no WGS	no consent	no consent	no WES	no consent	no consent		Black	0.24	0.0177	0	0	0.7422
SJAML031469_D1	Female	Bone Marrow	17.4167	17.4167	Diagnosis	M2	Acute myeloid leukemia with defining genetic abnormalities	Acute myeloid leukemia with RUNX1::RUNX1T1 fusion	Not applicable	AML with t(8;21)(q22;q22.1)/RUNX1::RUNX1T1	Not applicable	46,XX,t(8;21)(q22;q22) [20/20]	NO	NO	NO	NO	NO	RUNX1::RUNX1T1	RUNX1::RUNX1T1	RUNX1-RUNX1T1 (t(8;21)(q22;q22))	Possible	72	3.99	Allogeneic	pre-transplant	RNA-Seq, WGS, and WES data	RTCG-Cloud	NA	RTCG-Cloud	https://ega-archive.org/studies/EGAS00001005760	https://platform.stjude.cloud/data/cohorts?dataset_accession=SJC-DS-1007	RTCG-Cloud	https://ega-archive.org/studies/EGAS00001005760	https://platform.stjude.cloud/data/cohorts?dataset_accession=SJC-DS-1007	RTCG-Cloud	https://ega-archive.org/studies/EGAS00001005760	https://platform.stjude.cloud/data/cohorts?dataset_accession=SJC-DS-1007		White	1	0	0	0	0
SJAML031472_D1	Male	Bone Marrow	6.8	6.8	Diagnosis	M2	Acute myeloid leukemia, defined by differentiation	Acute myeloid leukemia with maturation	Not applicable	AML not otherwise specified (NOS)	Not applicable	46,XY[20]	NO	NO	NO	NO	NO	Unclassified	no-defining alteration	not applicable	No_pathogenic_fusion	41	14.1			RNA-Seq data only	AML16 (NCT03164057)	NA	Newly uploaded	https://ega-archive.org/studies/EGAS00001005760	https://permalinks.stjude.cloud/panaml	no WGS	no consent	no consent	no WES	no consent	no consent		South Asian	0	0	0	1	0
SJAML031473_D1	Female	Peripheral Blood	0.74	0.74	Diagnosis	M5	Acute myeloid leukemia with defining genetic abnormalities	Acute myeloid leukemia with KMT2A rearrangement	Not applicable	AML with other KMT2A rearrangements	Not applicable	46,XX,t(2;20)(q13;p13),del(11)(q23)[16]/46,idem,t(12;14)(p13;q22)[3]/46,XX[1]	YES	NO	NO	NO	NO	KMT2Ar	KMT2A::MLLT10	KMT2A-MLLT10 (t(10;11)(p12;q23))	Not_possible	Not Available	225.8			RNA-Seq data only	AML16 (NCT03164057)	NA	Newly uploaded	https://ega-archive.org/studies/EGAS00001005760	https://permalinks.stjude.cloud/panaml	no WGS	no consent	no consent	no WES	no consent	no consent		Other-US (primarily admixed with European or African ancestry)	0.5612	0	0	0.0004	0.4384
SJAML031492_D1	Female	Bone Marrow	18.81	18.81	Diagnosis	M5	Acute myeloid leukemia with defining genetic abnormalities	Acute myeloid leukemia with CBFB::MYH11 fusion	Not applicable	AML with inv(16)(p13.1q22) or t(16;16)(p13.1;q22)/CBFB::MYH11	Not applicable	46,XX,inv(16)(p13q22)[6] nuc ish(CBFBx2)(5'CBFB sep 3'CBFBx1)[171/200]	NO	NO	NO	NO	NO	CBFB::MYH11	CBFB::MYH11	CBFB-MYH11 (inv(16)(p13.1q22))	Possible	53	71.2			RNA-Seq data only	AML16 (NCT03164057)	NA	Newly uploaded	https://ega-archive.org/studies/EGAS00001005760	https://permalinks.stjude.cloud/panaml	no WGS	no consent	no consent	no WES	no consent	no consent		Hispanic	0.5759	0.368	0.0174	0.0275	0.0112
SJAML031498_D1	Female	Bone Marrow	12.46	12.46	Diagnosis	M7	Acute myeloid leukemia with defining genetic abnormalities	Acute myeloid leukemia with KMT2A rearrangement	Not applicable	AML with t(9;11)(p21.3;q23.3)/MLLT3::KMT2A	Not applicable	Abnormal female BM karyotype demonstrating an 11q23 rearrangement in the form of a chromosome #11 inversion, deletion in the short arm of chromosome #9, and trisomies for chromosomes 6, 19, 21.	YES	NO	NO	NO	YES	KMT2Ar	KMT2A::MLLT3	KMT2A-MLLT3 (t(9;11)(p22;q23))	Possible	Not Available	11.4			RNA-Seq data only	AML16 (NCT03164057)	NA	Newly uploaded	https://ega-archive.org/studies/EGAS00001005760	https://permalinks.stjude.cloud/panaml	no WGS	no consent	no consent	no WES	no consent	no consent		Hispanic	0.8116	0.1642	0.0243	0	0
SJAML031525_D1	Male	Bone Marrow	15.65	15.65	Diagnosis	Not available	Acute myeloid leukemia with defining genetic abnormalities	Acute myeloid leukemia with RUNX1::RUNX1T1 fusion	Not applicable	AML with t(8;21)(q22;q22.1)/RUNX1::RUNX1T1	Not applicable	46,XY,t(8;18)(q22;p11.2).ish t(8;18;21)(q22;p11.2;q22)(RUNX1T1+,RUNX1+;RUNX1T1+; RUNX1+)[21]	NO	NO	NO	NO	NO	RUNX1::RUNX1T1	RUNX1::RUNX1T1	RUNX1-RUNX1T1 (t(8;21)(q22;q22))	Possible	10	31			RNA-Seq data only	AML16 (NCT03164057)	NA	Newly uploaded	https://ega-archive.org/studies/EGAS00001005760	https://permalinks.stjude.cloud/panaml	no WGS	no consent	no consent	no WES	no consent	no consent		East Asian	0	0.0001	0.9999	0	0
SJAML031527_D1	Male	Bone Marrow	1.25	1.25	Diagnosis	M7	Myeloid neoplasms associated with germline predisposition	Myeloid proliferation associated with Down syndrome	Myeloid leukemia of Down syndrome	Myeloid or lymphoid neoplasms associated with Down syndrome	Acute myeloid leukemia with mutated GATA1, germline predisposition	47,XY,+21c,add(21)(q22.3) [13/20]/47,XY,+21c [7/20]	NO	NO	NO	YES	YES	GATA1	GATA1|G31fs|100%	not applicable	mutation_driven	90	40.32			RNA-Seq, WGS, and WES data	RTCG-Cloud	NA	RTCG-Cloud	https://ega-archive.org/studies/EGAS00001005760	https://platform.stjude.cloud/data/cohorts?dataset_accession=SJC-DS-1007	RTCG-Cloud	https://ega-archive.org/studies/EGAS00001005760	https://platform.stjude.cloud/data/cohorts?dataset_accession=SJC-DS-1007	RTCG-Cloud	https://ega-archive.org/studies/EGAS00001005760	https://platform.stjude.cloud/data/cohorts?dataset_accession=SJC-DS-1007		Other-US (primarily admixed with European or African ancestry)	0.1833	0.1407	0	0.2902	0.3857
SJAML031528_D1	Female	Bone Marrow	0	0.1	Diagnosis	M4	Acute myeloid leukemia with defining genetic abnormalities	Acute myeloid leukemia with KMT2A rearrangement	Not applicable	AML with other KMT2A rearrangements	Not applicable	46,XX,t(11;19)(q23;p13.1)[13/20]	NO	NO	NO	NO	NO	KMT2Ar	KMT2A::ELL	KMT2A-ELL (t(11;19)(q23;p13.1))	Possible	5	15.12			RNA-Seq, WGS, and WES data	RTCG-Cloud	NA	RTCG-Cloud	https://ega-archive.org/studies/EGAS00001005760	https://platform.stjude.cloud/data/cohorts?dataset_accession=SJC-DS-1007	RTCG-Cloud	https://ega-archive.org/studies/EGAS00001005760	https://platform.stjude.cloud/data/cohorts?dataset_accession=SJC-DS-1007	RTCG-Cloud	https://ega-archive.org/studies/EGAS00001005760	https://platform.stjude.cloud/data/cohorts?dataset_accession=SJC-DS-1007		White	1	0	0	0	0
SJAML031537_D1	Female	Bone Marrow	14.68	14.68	Diagnosis	Not available	Acute myeloid leukemia with defining genetic abnormalities	Acute myeloid leukemia with CBFB::MYH11 fusion	Not applicable	AML with inv(16)(p13.1q22) or t(16;16)(p13.1;q22)/CBFB::MYH11	Not applicable	paper report in chart	NA	NA	NA	NA	NA	CBFB::MYH11	CBFB::MYH11	CBFB-MYH11 (inv(16)(p13.1q22))	Cytogenetics_not_available	74	3.5			RNA-Seq data only	AML16 (NCT03164057)	NA	Newly uploaded	https://ega-archive.org/studies/EGAS00001005760	https://permalinks.stjude.cloud/panaml	no WGS	no consent	no consent	no WES	no consent	no consent		Hispanic	0.2322	0.6765	0.07	0	0.0213
SJAML031566_D1	Male	Bone Marrow	17.08	17.08	Diagnosis	M4	Acute myeloid leukemia with defining genetic abnormalities	Acute myeloid leukemia with RUNX1::RUNX1T1 fusion	Not applicable	AML with t(8;21)(q22;q22.1)/RUNX1::RUNX1T1	Not applicable	46,XY,t(8;21)(q22;q22)[20] nuc ish(RUNX1T1,RUNX1)x3(RUNX1T1 con RUNX1x1)[182/246,XY,t(8;21)(q22;q22)[20] nuc ish(RUNX1T1,RUNX1)x3(RUNX1T1 con RUNX1x1)[182/200]00]	NO	NO	NO	NO	NO	RUNX1::RUNX1T1	RUNX1::RUNX1T1	RUNX1-RUNX1T1 (t(8;21)(q22;q22))	Possible	74	63.8			RNA-Seq data only	AML16 (NCT03164057)	NA	Newly uploaded	https://ega-archive.org/studies/EGAS00001005760	https://permalinks.stjude.cloud/panaml	no WGS	no consent	no consent	no WES	no consent	no consent		White	1	0	0	0	0
SJAML031570_D1	Male	Bone Marrow	1.8	2.8	Relapse	M7	Acute myeloid leukemia with defining genetic abnormalities	Acute myeloid leukemia with NUP98 rearrangement	Not applicable	AML with other rare recurring translocations	Acute myeloid leukemia with t(11;12)(p15.4;p13.3)/NUP98::KDM5A	46,XY,del(13)(q13q22) [20/20]	NO	NO	NO	NO	NO	NUP98r	NUP98::KDM5A	NUP98-KDM5A (t(11;12)(p15;p13))	Not_possible	70	1.9			RNA-Seq data only	UBTF; Umeda, M. et al. Blood Cancer Discov., 2022	https://ega-archive.org/studies/EGAS00001005760	UBTF; Umeda, M. et al. Blood Cancer Discov., 2022	https://ega-archive.org/studies/EGAS00001005760	https://permalinks.stjude.cloud/permalinks/rpaml	no WGS	no WGS	no WGS	no WES	no WES	no WES		Black	0.1194	0.0394	0.0178	0	0.8233
SJAML031601_D1	Male	Peripheral Blood	15.5833	15.5833	Diagnosis	M2	Acute myeloid leukemia with defining genetic abnormalities	Acute myeloid leukemia with RUNX1::RUNX1T1 fusion	Not applicable	AML with t(8;21)(q22;q22.1)/RUNX1::RUNX1T1	Not applicable	46,XY,del(7)(q11.1),t(8;21)(q22;q22) [12/13]	NO	NO	NO	NO	NO	RUNX1::RUNX1T1	RUNX1::RUNX1T1	RUNX1-RUNX1T1 (t(8;21)(q22;q22))	Possible	45	15.17			RNA-Seq, WGS, and WES data	RTCG-Cloud	NA	RTCG-Cloud	https://ega-archive.org/studies/EGAS00001005760	https://platform.stjude.cloud/data/cohorts?dataset_accession=SJC-DS-1007	RTCG-Cloud	https://ega-archive.org/studies/EGAS00001005760	https://platform.stjude.cloud/data/cohorts?dataset_accession=SJC-DS-1007	RTCG-Cloud	https://ega-archive.org/studies/EGAS00001005760	https://platform.stjude.cloud/data/cohorts?dataset_accession=SJC-DS-1007		Hispanic	0.8506	0.1356	0	0	0.0138
SJAML031650_D1	Male	Bone Marrow	9.41	9.41	Diagnosis	M5	Acute myeloid leukemia with defining genetic abnormalities	Acute myeloid leukemia, myelodysplasia-related	Not applicable	AML with myelodysplasia-related cytogenetic abnormalities	Not applicable	46,XY,inv(3)(q21q26),add(8)(q24.1),inv(12)(p12q21.2)[cp20]	YES	NO	NO	NO	NO	Unclassified	no-defining alteration	not applicable	No_pathogenic_fusion	78	9.2			RNA-Seq data only	AML16 (NCT03164057)	NA	Newly uploaded	https://ega-archive.org/studies/EGAS00001005760	https://permalinks.stjude.cloud/panaml	no WGS	no consent	no consent	no WES	no consent	no consent		Hispanic	0.3945	0.4844	0.0397	0	0.0814
SJAML031666_D1	Female	Bone Marrow	5.58333	5.58333	Diagnosis	M2	Acute myeloid leukemia with defining genetic abnormalities	Acute myeloid leukemia with RUNX1::RUNX1T1 fusion	Not applicable	AML with t(8;21)(q22;q22.1)/RUNX1::RUNX1T1	Not applicable	45,X,-X, t (8;21) (q22;q22) [19] /46,XX [1]	NO	NO	NO	NO	NO	RUNX1::RUNX1T1	RUNX1::RUNX1T1	RUNX1-RUNX1T1 (t(8;21)(q22;q22))	Possible	57	11.6			RNA-Seq, WGS, and WES data	AML16 (NCT03164057)	NA	Newly uploaded	https://ega-archive.org/studies/EGAS00001005760	https://permalinks.stjude.cloud/panaml	Newly uploaded	https://ega-archive.org/studies/EGAS00001005760	https://permalinks.stjude.cloud/panaml	Newly uploaded	https://ega-archive.org/studies/EGAS00001005760	https://permalinks.stjude.cloud/panaml		Hispanic	0.4195	0.461	0.0258	0.0406	0.0531
SJAML031669_D1	Female	Bone Marrow	9.04	9.04	Diagnosis	M5	Acute myeloid leukemia with defining genetic abnormalities	Acute myeloid leukemia with KMT2A rearrangement	Not applicable	AML with other KMT2A rearrangements	Not applicable	46,XX,t(6;11)(q27;q23)[20]	NO	NO	NO	NO	NO	KMT2Ar	KMT2A::MLLT4	KMT2A-MLLT4 (t(6; 11)(q27; q23))	Possible	84	119			RNA-Seq data only	AML16 (NCT03164057)	NA	Newly uploaded	https://ega-archive.org/studies/EGAS00001005760	https://permalinks.stjude.cloud/panaml	no WGS	no consent	no consent	no WES	no consent	no consent		Hispanic	0.4085	0.4738	0.0487	0.0317	0.0373
SJAML031719_D1	Female	Bone Marrow	2.16667	7.16667	Relapse	M3	Acute myeloid leukemia with defining genetic abnormalities	Acute myeloid leukemia, myelodysplasia-related	Not applicable	AML not otherwise specified (NOS)	Acute promyelocytic leukemia with TBL1XR1-RARB	46,XX,t(3;3)(p24;q26.2),-16,+mar [13/16] / 46,idem,del(11)(q21q23) [3/16]	YES	NO	NO	NO	NO	APL	TBL1XR1::RARB	TBL1XR1-RARB (t(3;3)(p24;q26.2))	Possible	95	12.06	Allogeneic	pre-transplant	RNA-Seq, WGS, and WES data	RTCG-Cloud	NA	RTCG-Cloud	https://ega-archive.org/studies/EGAS00001005760	https://platform.stjude.cloud/data/cohorts?dataset_accession=SJC-DS-1007	RTCG-Cloud	https://ega-archive.org/studies/EGAS00001005760	https://platform.stjude.cloud/data/cohorts?dataset_accession=SJC-DS-1007	RTCG-Cloud	https://ega-archive.org/studies/EGAS00001005760	https://platform.stjude.cloud/data/cohorts?dataset_accession=SJC-DS-1007		Hispanic	0.4823	0.4555	0.0268	0	0.0353
SJAML031736_D1	Male	Bone Marrow	1.83333	1.83333	Diagnosis	M7	Acute myeloid leukemia with defining genetic abnormalities	Acute myeloid leukemia with NUP98 rearrangement	Not applicable	AML with other rare recurring translocations	Acute myeloid leukemia with t(11;12)(p15.4;p13.3)/NUP98::KDM5A	46,XY,-2,add(7)(p15),add(7)(q36), add(12)(p13), add(13)(q14),+mar [12/20]/ 46,idem,del(3)(q21) [3/20]/ 48,idem,+6,+21 [2/20]/	YES	NO	NO	NO	YES	NUP98r	NUP98::KDM5A	NUP98-KDM5A (t(11;12)(p15;p13))	Not_possible	21	12.34	Allogeneic	pre-transplant	RNA-Seq, WGS, and WES data	RTCG-Cloud	NA	RTCG-Cloud	https://ega-archive.org/studies/EGAS00001005760	https://platform.stjude.cloud/data/cohorts?dataset_accession=SJC-DS-1007	RTCG-Cloud	https://ega-archive.org/studies/EGAS00001005760	https://platform.stjude.cloud/data/cohorts?dataset_accession=SJC-DS-1007	RTCG-Cloud	https://ega-archive.org/studies/EGAS00001005760	https://platform.stjude.cloud/data/cohorts?dataset_accession=SJC-DS-1007		Black	0.1439	0	0	0	0.8561
SJAML031737_D1	Male	Bone Marrow	8.75	8.75	Diagnosis	M5	Acute myeloid leukemia with defining genetic abnormalities	Acute myeloid leukemia with KMT2A rearrangement	Not applicable	AML with t(9;11)(p21.3;q23.3)/MLLT3::KMT2A	Not applicable	Outside institution. Not available.	NA	NA	NA	NA	NA	KMT2Ar	KMT2A::MLLT3	KMT2A-MLLT3 (t(9;11)(p22;q23))	Cytogenetics_not_available	91	16.1			RNA-Seq, WGS, and WES data	RTCG-Cloud	NA	RTCG-Cloud	https://ega-archive.org/studies/EGAS00001005760	https://platform.stjude.cloud/data/cohorts?dataset_accession=SJC-DS-1007	RTCG-Cloud	https://ega-archive.org/studies/EGAS00001005760	https://platform.stjude.cloud/data/cohorts?dataset_accession=SJC-DS-1007	RTCG-Cloud	https://ega-archive.org/studies/EGAS00001005760	https://platform.stjude.cloud/data/cohorts?dataset_accession=SJC-DS-1007		Hispanic	0.4736	0.4403	0.0375	0	0.0486
SJAML031752_D1	Female	Bone Marrow	4.3	5.6	Relapse	M2	Acute myeloid leukemia with defining genetic abnormalities	Acute myeloid leukemia with RUNX1::RUNX1T1 fusion	Not applicable	AML with t(8;21)(q22;q22.1)/RUNX1::RUNX1T1	Not applicable	46,XX,del(2)(q35),der(5)t(1; 5)(q21; q31),add(15)(p13).ishins(8; 21)(q22; q22q22)(RUNX1T1+,RUNX1+; RUNX1+) [26/30]; 46,idem,t(3; 4)(q12; p16) [2/30]; 46,XX [2/30]	YES	NO	NO	NO	NO	RUNX1::RUNX1T1	RUNX1::RUNX1T1	RUNX1-RUNX1T1 (t(8;21)(q22;q22))	Possible	55	13.54			RNA-Seq data only	UBTF; Umeda, M. et al. Blood Cancer Discov., 2022	https://ega-archive.org/studies/EGAS00001005760	UBTF; Umeda, M. et al. Blood Cancer Discov., 2022	https://ega-archive.org/studies/EGAS00001005760	Not Available	no WGS	no consent	no consent	no WES	no WES	no WES		Hispanic	0.4795	0.4276	0	0.0421	0.0509
SJAML031760_D1	Male	Bone Marrow	12.6667	12.6667	Diagnosis	M2	Acute myeloid leukemia with defining genetic abnormalities	Acute myeloid leukemia with RUNX1::RUNX1T1 fusion	Not applicable	AML with t(8;21)(q22;q22.1)/RUNX1::RUNX1T1	Not applicable	45,X,-Y,t(8;21)(q22;q22)[9/20] / 46,X,-Y,t(8;21)(q22;q22),+15[10/20]	YES	NO	NO	NO	NO	RUNX1::RUNX1T1	RUNX1::RUNX1T1	RUNX1-RUNX1T1 (t(8;21)(q22;q22))	Possible	61	41.6			RNA-Seq, WGS, and WES data	RTCG-Cloud	NA	RTCG-Cloud	https://ega-archive.org/studies/EGAS00001005760	https://platform.stjude.cloud/data/cohorts?dataset_accession=SJC-DS-1007	RTCG-Cloud	https://ega-archive.org/studies/EGAS00001005760	https://platform.stjude.cloud/data/cohorts?dataset_accession=SJC-DS-1007	RTCG-Cloud	https://ega-archive.org/studies/EGAS00001005760	https://platform.stjude.cloud/data/cohorts?dataset_accession=SJC-DS-1007		Other-US (primarily admixed with European or African ancestry)	0.518	0	0	0.0279	0.4542
SJAML031769_D1	Male	Bone Marrow	10.1667	10.1667	Diagnosis	M2	Acute myeloid leukemia with defining genetic abnormalities	Acute myeloid leukemia with other defined genetic alterations	Acute myeloid leukemia with mutated CBFB[D87>GDSY]	AML not otherwise specified (NOS)	Acute myeloid leukemia with mutated CBFB[D87>GDSY]	47,XY,+6[19/20]	NO	NO	NO	NO	NO	CBFB-GDXY	CBFB[D87>GDSY]	not applicable	mutation_driven	43	41.99			RNA-Seq, WGS, and WES data	RTCG-Cloud	NA	RTCG-Cloud	https://ega-archive.org/studies/EGAS00001005760	https://platform.stjude.cloud/data/cohorts?dataset_accession=SJC-DS-1007	RTCG-Cloud	https://ega-archive.org/studies/EGAS00001005760	https://platform.stjude.cloud/data/cohorts?dataset_accession=SJC-DS-1007	RTCG-Cloud	https://ega-archive.org/studies/EGAS00001005760	https://platform.stjude.cloud/data/cohorts?dataset_accession=SJC-DS-1007		Black	0.1176	0.0123	0	0	0.8702
SJAML031781_D1	Female	Bone Marrow	14.25	14.4167	Relapse	M0	Acute myeloid leukemia with defining genetic abnormalities	Acute myeloid leukemia with MECOM rearrangement	Not applicable	AML with inv(3)(q21.3q26.2) or t(3;3)(q21.3;q26.2)/GATA2;MECOM (EVI1)	Not applicable	45,XX,inv(3)(q21q26.2),-7[20/20]	NO	YES	NO	NO	NO	MECOM	MECOM- PPP2R3A (5')	MECOM- PPP2R3A (5') (inv(3)(q21q22))	Possible	65	9.44			RNA-Seq, WGS, and WES data	UBTF; Umeda, M. et al. Blood Cancer Discov., 2022	https://ega-archive.org/studies/EGAS00001005760	UBTF; Umeda, M. et al. Blood Cancer Discov., 2022	https://ega-archive.org/studies/EGAS00001005760	https://permalinks.stjude.cloud/permalinks/rpaml	UBTF; Umeda, M. et al. Blood Cancer Discov., 2022	https://ega-archive.org/studies/EGAS00001005760	https://permalinks.stjude.cloud/permalinks/rpaml	RTCG-Cloud	https://ega-archive.org/studies/EGAS00001005760	https://platform.stjude.cloud/data/cohorts?dataset_accession=SJC-DS-1007		Other-US (primarily admixed with European or African ancestry)	0.7478	0.0291	0	0	0.2231
SJAML031789_D1	Male	Bone Marrow	3.3	3.3	Diagnosis	Not available	Acute myeloid leukemia with defining genetic abnormalities	Acute myeloid leukemia with KMT2A rearrangement	Not applicable	AML with t(9;11)(p21.3;q23.3)/MLLT3::KMT2A	Not applicable	Not Available	NA	NA	NA	NA	NA	KMT2Ar	KMT2A::MLLT3	KMT2A-MLLT3 (t(9;11)(p22;q23))	Cytogenetics_not_available	88	24.2			RNA-Seq data only	AML16 (NCT03164057)	NA	Newly uploaded	https://ega-archive.org/studies/EGAS00001005760	https://permalinks.stjude.cloud/panaml	no WGS	no consent	no consent	no WES	no consent	no consent		White	1	0	0	0	0
SJAML031855_D1	Female	Bone Marrow	10.25	10.25	Diagnosis	M4	Acute myeloid leukemia with defining genetic abnormalities	Acute myeloid leukemia with CBFB::MYH11 fusion	Not applicable	AML with inv(16)(p13.1q22) or t(16;16)(p13.1;q22)/CBFB::MYH11	Not applicable	46,XX,inv(16)(p13.1q22)[12/20]/47,idem,+22[6/20]/46,XX[2/20]	NO	NO	NO	NO	NO	CBFB::MYH11	CBFB::MYH11	CBFB-MYH11 (inv(16)(p13.1q22))	Possible	46	46.65			RNA-Seq, WGS, and WES data	RTCG-Cloud	NA	RTCG-Cloud	https://ega-archive.org/studies/EGAS00001005760	https://platform.stjude.cloud/data/cohorts?dataset_accession=SJC-DS-1007	RTCG-Cloud	https://ega-archive.org/studies/EGAS00001005760	https://platform.stjude.cloud/data/cohorts?dataset_accession=SJC-DS-1007	RTCG-Cloud	https://ega-archive.org/studies/EGAS00001005760	https://platform.stjude.cloud/data/cohorts?dataset_accession=SJC-DS-1007		White	1	0	0	0	0
SJAML031861_D1	Male	Peripheral Blood	17.52	17.52	Diagnosis	Not available	Acute myeloid leukemia with defining genetic abnormalities	Acute myeloid leukemia with CEBPA mutation	Not applicable	AML with in-frame bZIP CEBPA mutations	Not applicable	46,XY[20]	NO	NO	NO	NO	NO	CEBPA	CEBPA|T310>TQ|56%,F77fs|33%	not applicable	mutation_driven	68	14.8			RNA-Seq data only	AML16 (NCT03164057)	NA	Newly uploaded	https://ega-archive.org/studies/EGAS00001005760	https://permalinks.stjude.cloud/panaml	no WGS	no consent	no consent	no WES	no consent	no consent		Hispanic	0.1912	0.6797	0.043	0.0288	0.0572
SJAML031924_D1	Female	Bone Marrow	10.8333	10.8333	Diagnosis	M2	Acute myeloid leukemia with defining genetic abnormalities	Acute myeloid leukemia with DEK::NUP214 fusion	Not applicable	AML with t(6;9)(p22.3;q34.1)/DEK::NUP214 fusion	Not applicable	46,XX,t(6;9)(p22;q34)[17/20]	NO	NO	NO	NO	NO	DEK::NUP214	DEK::NUP214	DEK-NUP214 (t(6;9)(p23;q34) )	Possible	71	63.08	Allogeneic	pre-transplant	RNA-Seq, WGS, and WES data	RTCG-Cloud	NA	RTCG-Cloud	https://ega-archive.org/studies/EGAS00001005760	https://platform.stjude.cloud/data/cohorts?dataset_accession=SJC-DS-1007	RTCG-Cloud	https://ega-archive.org/studies/EGAS00001005760	https://platform.stjude.cloud/data/cohorts?dataset_accession=SJC-DS-1007	RTCG-Cloud	https://ega-archive.org/studies/EGAS00001005760	https://platform.stjude.cloud/data/cohorts?dataset_accession=SJC-DS-1007		Hispanic	0.7308	0.1987	0.0429	0	0.0276
SJAML031936_D1	Female	Bone Marrow	16.83	16.83	Diagnosis	M2	Acute myeloid leukemia with defining genetic abnormalities	Acute myeloid leukemia with other defined genetic alterations	Acute myeloid leukemia with KMT2A-PTD	AML not otherwise specified (NOS)	Acute myeloid leukemia with KMT2A-PTD	46, XX[21]	NO	NO	NO	NO	NO	KMT2A-PTD	KMT2A::PTD	not applicable	mutation_driven	37.5	8.7			RNA-Seq data only	AML16 (NCT03164057)	NA	Newly uploaded	https://ega-archive.org/studies/EGAS00001005760	https://permalinks.stjude.cloud/panaml	no WGS	no consent	no consent	no WES	no consent	no consent		Other-Asian (dominant admixture with East Asian or South Asian ancestry)	0	0	0.898	0.102	0
SJAML031994_D1	Male	Bone Marrow	2.16	2.16	Diagnosis	M4	Acute myeloid leukemia with defining genetic abnormalities	Acute myeloid leukemia with CBFB::MYH11 fusion	Not applicable	AML with inv(16)(p13.1q22) or t(16;16)(p13.1;q22)/CBFB::MYH11	Not applicable	46,XY,inv(16)(p13.1q22)[12]/46,XY[8]	NO	NO	NO	NO	NO	CBFB::MYH11	CBFB::MYH11	CBFB-MYH11 (inv(16)(p13.1q22))	Possible	45	53.2			RNA-Seq data only	AML16 (NCT03164057)	NA	Newly uploaded	https://ega-archive.org/studies/EGAS00001005760	https://permalinks.stjude.cloud/panaml	no WGS	no consent	no consent	no WES	no consent	no consent		White	1	0	0	0	0
SJAML032017_D1	Female	Peripheral Blood	0.0833333	0.0833333	Diagnosis	M4	Acute myeloid leukemia with defining genetic abnormalities	Acute myeloid leukemia with KMT2A rearrangement	Not applicable	AML with other KMT2A rearrangements	Not applicable	46,XX,t(1;11)(q21;q23)[19/20]/47,idem,+mar[1/20], nuc ish(MLLx2)(5'MLL sep 3'MLLx1)[193/200]	NO	NO	NO	NO	NO	KMT2Ar	KMT2A::MLLT11	KMT2A-MLLT11 (t(1;11)(q21;q23))	Possible	80	151.71	Allogeneic	pre-transplant	RNA-Seq, WGS, and WES data	RTCG-Cloud	NA	RTCG-Cloud	https://ega-archive.org/studies/EGAS00001005760	https://platform.stjude.cloud/data/cohorts?dataset_accession=SJC-DS-1007	RTCG-Cloud	https://ega-archive.org/studies/EGAS00001005760	https://platform.stjude.cloud/data/cohorts?dataset_accession=SJC-DS-1007	RTCG-Cloud	https://ega-archive.org/studies/EGAS00001005760	https://platform.stjude.cloud/data/cohorts?dataset_accession=SJC-DS-1007		White	0.934	0	0.0592	0	0.0067
SJAML032027_D1	Female	Peripheral Blood	10.3333	10.3333	Diagnosis	M1	Acute myeloid leukemia with defining genetic abnormalities	Acute myeloid leukemia with other defined genetic alterations	Acute myeloid leukemia with KMT2A-PTD	AML not otherwise specified (NOS)	Acute myeloid leukemia with KMT2A-PTD	46,XX[24]	NO	NO	NO	NO	NO	KMT2A-PTD	KMT2A::PTD	not applicable	mutation_driven	88	398.02	Allogeneic	pre-transplant	RNA-Seq, WGS, and WES data	RTCG-Cloud	NA	RTCG-Cloud	https://ega-archive.org/studies/EGAS00001005760	https://platform.stjude.cloud/data/cohorts?dataset_accession=SJC-DS-1007	RTCG-Cloud	https://ega-archive.org/studies/EGAS00001005760	https://platform.stjude.cloud/data/cohorts?dataset_accession=SJC-DS-1007	RTCG-Cloud	https://ega-archive.org/studies/EGAS00001005760	https://platform.stjude.cloud/data/cohorts?dataset_accession=SJC-DS-1007		Other-US (primarily admixed with European or African ancestry)	0.6022	0	0	0	0.3978
SJAML032052_D1	Male	Bone Marrow	16.1667	16.1667	Diagnosis	M5	Acute myeloid leukemia with defining genetic abnormalities	Acute myeloid leukemia with NPM1 mutation	Not applicable	AML with mutated NPM1	Not applicable	46,XY[20]	NO	NO	NO	NO	NO	NPM1	NPM1|W288fs|61%	not applicable	mutation_driven	71	7.32			RNA-Seq, WGS, and WES data	RTCG-Cloud	NA	RTCG-Cloud	https://ega-archive.org/studies/EGAS00001005760	https://platform.stjude.cloud/data/cohorts?dataset_accession=SJC-DS-1007	RTCG-Cloud	https://ega-archive.org/studies/EGAS00001005760	https://platform.stjude.cloud/data/cohorts?dataset_accession=SJC-DS-1007	RTCG-Cloud	https://ega-archive.org/studies/EGAS00001005760	https://platform.stjude.cloud/data/cohorts?dataset_accession=SJC-DS-1007		White	0.9884	0	0	0	0.0116
SJAML032070_D1	Male	Bone Marrow	16.6667	16.6667	Diagnosis	M1	Acute myeloid leukemia with defining genetic abnormalities	Acute myeloid leukemia with other defined genetic alterations	Acute myeloid leukemia with UBTF tandem duplication	AML not otherwise specified (NOS)	Not applicable	46,XY[25]	NO	NO	NO	NO	NO	UBTF	UBTF::TD	not applicable	mutation_driven	68	73.05	Allogeneic	pre-transplant	RNA-Seq, WGS, and WES data	RTCG-Cloud	NA	RTCG-Cloud	https://ega-archive.org/studies/EGAS00001005760	https://platform.stjude.cloud/data/cohorts?dataset_accession=SJC-DS-1007	RTCG-Cloud	https://ega-archive.org/studies/EGAS00001005760	https://platform.stjude.cloud/data/cohorts?dataset_accession=SJC-DS-1007	RTCG-Cloud	https://ega-archive.org/studies/EGAS00001005760	https://platform.stjude.cloud/data/cohorts?dataset_accession=SJC-DS-1007		Black	0.0983	0	0.015	0	0.8867
SJAML032097_D1	Male	Peripheral Blood	14.0833	14.5	Relapse	M4	Acute myeloid leukemia with defining genetic abnormalities	Acute myeloid leukemia with NUP98 rearrangement	Not applicable	AML with other rare recurring translocations	Acute myeloid leukemia with t(5;11)(q35.2;p15.4)/NUP98::NSD1	Not Available	NA	NA	NA	NA	NA	NUP98r	NUP98::NSD1	NUP98-NSD1 (t(5;11)(q35; p15.5))	Cytogenetics_not_available	69	97.89	Allogeneic	pre-transplant	RNA-Seq, WGS, and WES data	UBTF; Umeda, M. et al. Blood Cancer Discov., 2022	https://ega-archive.org/studies/EGAS00001005760	UBTF; Umeda, M. et al. Blood Cancer Discov., 2022	https://ega-archive.org/studies/EGAS00001005760	https://permalinks.stjude.cloud/permalinks/rpaml	UBTF; Umeda, M. et al. Blood Cancer Discov., 2022	https://ega-archive.org/studies/EGAS00001005760	https://permalinks.stjude.cloud/permalinks/rpaml	RTCG-Cloud	https://ega-archive.org/studies/EGAS00001005760	https://platform.stjude.cloud/data/cohorts?dataset_accession=SJC-DS-1007		White	1	0	0	0	0
SJAML032106_D1	Male	Bone Marrow	12.8333	14.5577	Relapse	M1	Acute myeloid leukemia with defining genetic abnormalities	Acute myeloid leukemia with NPM1 mutation	Not applicable	AML with mutated NPM1	Not applicable	46,XY[20]	NO	NO	NO	NO	NO	NPM1	NPM1|W288fs|25%	not applicable	mutation_driven	52	1.68	Allogeneic	pre-transplant	RNA-Seq, WGS, and WES data	UBTF; Umeda, M. et al. Blood Cancer Discov., 2022	https://ega-archive.org/studies/EGAS00001005760	UBTF; Umeda, M. et al. Blood Cancer Discov., 2022	https://ega-archive.org/studies/EGAS00001005760	https://permalinks.stjude.cloud/permalinks/rpaml	UBTF; Umeda, M. et al. Blood Cancer Discov., 2022	https://ega-archive.org/studies/EGAS00001005760	https://permalinks.stjude.cloud/permalinks/rpaml	RTCG-Cloud	https://ega-archive.org/studies/EGAS00001005760	https://platform.stjude.cloud/data/cohorts?dataset_accession=SJC-DS-1007		White	0.9929	0	0	0	0.0071
SJAML032127_D1	Male	Bone Marrow	7.75	10	Relapse	M1	Acute myeloid leukemia with defining genetic abnormalities	Acute myeloid leukemia with NPM1 mutation	Not applicable	AML with mutated NPM1	Not applicable	46,XY[21]	NO	NO	NO	NO	NO	NPM1	NPM1|W288fs|26%	not applicable	mutation_driven	37	5.14	Allogeneic	pre-transplant	RNA-Seq, WGS, and WES data	RTCG-Cloud	NA	RTCG-Cloud	https://ega-archive.org/studies/EGAS00001005760	https://platform.stjude.cloud/data/cohorts?dataset_accession=SJC-DS-1007	RTCG-Cloud	https://ega-archive.org/studies/EGAS00001005760	https://platform.stjude.cloud/data/cohorts?dataset_accession=SJC-DS-1007	RTCG-Cloud	https://ega-archive.org/studies/EGAS00001005760	https://platform.stjude.cloud/data/cohorts?dataset_accession=SJC-DS-1007		White	1	0	0	0	0
SJAML032148_D1	Female	Bone Marrow	15.75	15.75	Diagnosis	M2	Acute myeloid leukemia with defining genetic abnormalities	Acute myeloid leukemia with RUNX1::RUNX1T1 fusion	Not applicable	AML with t(8;21)(q22;q22.1)/RUNX1::RUNX1T1	Not applicable	46,XX,t(8;21)(q22;q22)[20]	NO	NO	NO	NO	NO	RUNX1::RUNX1T1	RUNX1::RUNX1T1	RUNX1-RUNX1T1 (t(8;21)(q22;q22))	Possible	68	1.71			RNA-Seq, WGS, and WES data	RTCG-Cloud	NA	RTCG-Cloud	https://ega-archive.org/studies/EGAS00001005760	https://platform.stjude.cloud/data/cohorts?dataset_accession=SJC-DS-1007	RTCG-Cloud	https://ega-archive.org/studies/EGAS00001005760	https://platform.stjude.cloud/data/cohorts?dataset_accession=SJC-DS-1007	RTCG-Cloud	https://ega-archive.org/studies/EGAS00001005760	https://platform.stjude.cloud/data/cohorts?dataset_accession=SJC-DS-1007		White	1	0	0	0	0
SJAML032172_D1	Male	Bone Marrow	17.5	17.5	Diagnosis	M1	Acute myeloid leukemia with defining genetic abnormalities	Acute myeloid leukemia with NPM1 mutation	Not applicable	AML with mutated NPM1	Not applicable	46,XY[7]	NO	NO	NO	NO	NO	NPM1	NPM1|W288fs|50%	not applicable	mutation_driven	24	59.19	Allogeneic	pre-transplant	RNA-Seq, WGS, and WES data	RTCG-Cloud	NA	RTCG-Cloud	https://ega-archive.org/studies/EGAS00001005760	https://platform.stjude.cloud/data/cohorts?dataset_accession=SJC-DS-1007	RTCG-Cloud	https://ega-archive.org/studies/EGAS00001005760	https://platform.stjude.cloud/data/cohorts?dataset_accession=SJC-DS-1007	RTCG-Cloud	https://ega-archive.org/studies/EGAS00001005760	https://platform.stjude.cloud/data/cohorts?dataset_accession=SJC-DS-1007		White	1	0	0	0	0
SJAML032178_D1	Female	Bone Marrow	10.4167	13.8	Relapse	M1	Acute myeloid leukemia with defining genetic abnormalities	Acute myeloid leukemia with CEBPA mutation	Not applicable	AML with in-frame bZIP CEBPA mutations	Not applicable	47,XX,+10[8]/48,idem,+8[3]/49,idem,+4,+8[3]/46,XX[11]	YES	NO	NO	YES	NO	CEBPA	CEBPA|P23fs|98%	not applicable	mutation_driven	41	3.29	Allogeneic	pre-transplant	RNA-Seq, WGS, and WES data	RTCG-Cloud	NA	RTCG-Cloud	https://ega-archive.org/studies/EGAS00001005760	https://platform.stjude.cloud/data/cohorts?dataset_accession=SJC-DS-1007	RTCG-Cloud	https://ega-archive.org/studies/EGAS00001005760	https://platform.stjude.cloud/data/cohorts?dataset_accession=SJC-DS-1007	RTCG-Cloud	https://ega-archive.org/studies/EGAS00001005760	https://platform.stjude.cloud/data/cohorts?dataset_accession=SJC-DS-1007		White	1	0	0	0	0
SJAML032187_D1	Male	Bone Marrow	20.6667	20.6667	Diagnosis	M2	Acute myeloid leukemia with defining genetic abnormalities	Acute myeloid leukemia with RUNX1::RUNX1T1 fusion	Not applicable	AML with t(8;21)(q22;q22.1)/RUNX1::RUNX1T1	Not applicable	46,XY,t(4;8;21)(q21;q22;q22)[17]/46,idem,der(4)add(4)(p16)t(4;8;21)[4]/~4N unbanded[2]/46,XY[2], nuc ish(RUNX1T1x3,RUNX1x3)(RUNX1T1 con RUNX1x1)[67/200]/(RUNX1T1x2,RUNX1x3)(RUNX1T1 con RUNX1x1)[47/200]/(RUNX1T1x3,RUNX1x3)(RUNX1T1 con RUNX1x2)[27/200]/(RUNX1T1x3-4,RUNX1x5-6)(RUNX1T1 con RUNX1x2)[8/200]	YES	NO	NO	NO	NO	RUNX1::RUNX1T1	RUNX1::RUNX1T1	RUNX1-RUNX1T1 (t(8;21)(q22;q22))	Possible	84	7.22			RNA-Seq, WGS, and WES data	RTCG-Cloud	NA	RTCG-Cloud	https://ega-archive.org/studies/EGAS00001005760	https://platform.stjude.cloud/data/cohorts?dataset_accession=SJC-DS-1007	RTCG-Cloud	https://ega-archive.org/studies/EGAS00001005760	https://platform.stjude.cloud/data/cohorts?dataset_accession=SJC-DS-1007	RTCG-Cloud	https://ega-archive.org/studies/EGAS00001005760	https://platform.stjude.cloud/data/cohorts?dataset_accession=SJC-DS-1007		South Asian	0.0293	0	0.0785	0.8922	0
SJAML032201_D1	Female	Bone Marrow	13.25	13.25	Relapse	M2	Acute myeloid leukemia with defining genetic abnormalities	Acute myeloid leukemia, myelodysplasia-related	Not applicable	MDS with excess blasts	Not applicable	45,XX,der(6)t(6;21)(q13;q22),ins(11;5)(p15;q13q33),del(7)(q22),dic(17;21)(p13;p11.2),-21,+der(?)t(12;?)(p13;?)[42]/44,idem,-7,der(18)(18pter->18q23::?::7q22->7qter)[11]/46,XX[5], nuc ish(D7Z1,D7S486)x1[157/200]/(D7Z1x2,D7S486x1)[18/200]/(D7Z1,D7S486)x2[25/200]	YES	YES	NO	NO	NO	Unclassified	no-defining alteration	not applicable	No_pathogenic_fusion	9	3.73	Allogeneic	pre-transplant	RNA-Seq, WGS, and WES data	RTCG-Cloud	NA	RTCG-Cloud	https://ega-archive.org/studies/EGAS00001005760	https://platform.stjude.cloud/data/cohorts?dataset_accession=SJC-DS-1007	RTCG-Cloud	https://ega-archive.org/studies/EGAS00001005760	https://platform.stjude.cloud/data/cohorts?dataset_accession=SJC-DS-1007	RTCG-Cloud	https://ega-archive.org/studies/EGAS00001005760	https://platform.stjude.cloud/data/cohorts?dataset_accession=SJC-DS-1007		Black	0.1897	0.0182	0	0	0.7921
SJAML032233_D1	Female	Bone Marrow	7.66667	9.75	Relapse	M4	Acute myeloid leukemia with defining genetic abnormalities	Acute myeloid leukemia with CBFB::MYH11 fusion	Not applicable	AML with inv(16)(p13.1q22) or t(16;16)(p13.1;q22)/CBFB::MYH11	Not applicable	47,XX,inv(16)(p13.1q22),+22[11]/46,XX[9]	NO	NO	NO	NO	NO	CBFB::MYH11	CBFB::MYH11	CBFB-MYH11 (inv(16)(p13.1q22))	Possible	31	2.59			RNA-Seq, WGS, and WES data	RTCG-Cloud	NA	RTCG-Cloud	https://ega-archive.org/studies/EGAS00001005760	https://platform.stjude.cloud/data/cohorts?dataset_accession=SJC-DS-1007	RTCG-Cloud	https://ega-archive.org/studies/EGAS00001005760	https://platform.stjude.cloud/data/cohorts?dataset_accession=SJC-DS-1007	RTCG-Cloud	https://ega-archive.org/studies/EGAS00001005760	https://platform.stjude.cloud/data/cohorts?dataset_accession=SJC-DS-1007		White	0.9213	0	0	0.0646	0.0141
SJAML032253_D1	Male	Peripheral Blood	12.8333	12.8333	Diagnosis	M4	Acute myeloid leukemia with defining genetic abnormalities	Acute myeloid leukemia with CBFB::MYH11 fusion	Not applicable	AML with inv(16)(p13.1q22) or t(16;16)(p13.1;q22)/CBFB::MYH11	Not applicable	46,XY[20], nuc ish(CBFBx2)[199/200]	NO	NO	NO	NO	NO	CBFB::MYH11	CBFB::MYH11	CBFB-MYH11 (inv(16)(p13.1q22))	Not_possible	21	53.24			RNA-Seq, WGS, and WES data	RTCG-Cloud	NA	RTCG-Cloud	https://ega-archive.org/studies/EGAS00001005760	https://platform.stjude.cloud/data/cohorts?dataset_accession=SJC-DS-1007	RTCG-Cloud	https://ega-archive.org/studies/EGAS00001005760	https://platform.stjude.cloud/data/cohorts?dataset_accession=SJC-DS-1007	RTCG-Cloud	https://ega-archive.org/studies/EGAS00001005760	https://platform.stjude.cloud/data/cohorts?dataset_accession=SJC-DS-1007		Other-US (primarily admixed with European or African ancestry)	0.5436	0	0	0.0419	0.4145
SJAML032324_D1	Female	Bone Marrow	11.25	11.25	Diagnosis	M1	Acute myeloid leukemia with defining genetic abnormalities	Acute myeloid leukemia with RUNX1::RUNX1T1 fusion	Not applicable	AML with t(8;21)(q22;q22.1)/RUNX1::RUNX1T1	Not applicable	46,XX,t(8;21)(q22;q22)[20], nuc ish(RUNX1T1x3,RUNX1x3)(RUNX1T1 con RUNX1x2)[198/200]/	NO	NO	NO	NO	NO	RUNX1::RUNX1T1	RUNX1::RUNX1T1	RUNX1-RUNX1T1 (t(8;21)(q22;q22))	Possible	86	66.49			RNA-Seq, WGS, and WES data	RTCG-Cloud	NA	RTCG-Cloud	https://ega-archive.org/studies/EGAS00001005760	https://platform.stjude.cloud/data/cohorts?dataset_accession=SJC-DS-1007	RTCG-Cloud	https://ega-archive.org/studies/EGAS00001005760	https://platform.stjude.cloud/data/cohorts?dataset_accession=SJC-DS-1007	RTCG-Cloud	https://ega-archive.org/studies/EGAS00001005760	https://platform.stjude.cloud/data/cohorts?dataset_accession=SJC-DS-1007		Black	0.0752	0.0212	0	0.0273	0.8762
SJAML032325_D1	Female	Peripheral Blood	8	8	Diagnosis	M1	Acute myeloid leukemia with defining genetic abnormalities	Acute myeloid leukemia with NPM1 mutation	Not applicable	AML with mutated NPM1	Not applicable	46,XX[20]	NO	NO	NO	NO	NO	NPM1	NPM1|W288fs|42%	not applicable	mutation_driven	98	374.26			RNA-Seq, WGS, and WES data	RTCG-Cloud	NA	RTCG-Cloud	https://ega-archive.org/studies/EGAS00001005760	https://platform.stjude.cloud/data/cohorts?dataset_accession=SJC-DS-1007	RTCG-Cloud	https://ega-archive.org/studies/EGAS00001005760	https://platform.stjude.cloud/data/cohorts?dataset_accession=SJC-DS-1007	RTCG-Cloud	https://ega-archive.org/studies/EGAS00001005760	https://platform.stjude.cloud/data/cohorts?dataset_accession=SJC-DS-1007		White	1	0	0	0	0
SJAML032347_D1	Male	Peripheral Blood	4.41667	4.41667	Diagnosis	M4	Acute myeloid leukemia with defining genetic abnormalities	Acute myeloid leukemia with CEBPA mutation	Not applicable	AML with in-frame bZIP CEBPA mutations	Not applicable	46,XY[20]	NO	NO	NO	NO	NO	CEBPA	CEBPA|E309>EE|45%,G96fs|58%	not applicable	mutation_driven	79	168.73	Allogeneic	pre-transplant	RNA-Seq, WGS, and WES data	RTCG-Cloud	NA	RTCG-Cloud	https://ega-archive.org/studies/EGAS00001005760	https://platform.stjude.cloud/data/cohorts?dataset_accession=SJC-DS-1007	RTCG-Cloud	https://ega-archive.org/studies/EGAS00001005760	https://platform.stjude.cloud/data/cohorts?dataset_accession=SJC-DS-1007	RTCG-Cloud	https://ega-archive.org/studies/EGAS00001005760	https://platform.stjude.cloud/data/cohorts?dataset_accession=SJC-DS-1007		Hispanic	0.131	0.771	0.063	0	0.035
SJAML032355_D1	Female	Bone Marrow	17	17	Diagnosis	M4	Acute myeloid leukemia with defining genetic abnormalities	Acute myeloid leukemia with NPM1 mutation	Not applicable	AML with mutated NPM1	Not applicable	46,XX[20]	NO	NO	NO	NO	NO	NPM1	NPM1|W288fs|46%	not applicable	mutation_driven	69	19.29			RNA-Seq, WGS, and WES data	RTCG-Cloud	NA	RTCG-Cloud	https://ega-archive.org/studies/EGAS00001005760	https://platform.stjude.cloud/data/cohorts?dataset_accession=SJC-DS-1007	RTCG-Cloud	https://ega-archive.org/studies/EGAS00001005760	https://platform.stjude.cloud/data/cohorts?dataset_accession=SJC-DS-1007	RTCG-Cloud	https://ega-archive.org/studies/EGAS00001005760	https://platform.stjude.cloud/data/cohorts?dataset_accession=SJC-DS-1007		White	0.9928	0	0	0	0.0072
SJAML032364_D1	Female	Bone Marrow	4.83333	4.83333	Diagnosis	M7	Acute myeloid leukemia with defining genetic abnormalities	Acute myeloid leukemia, myelodysplasia-related	Not applicable	AML with myelodysplasia-related gene mutations	Not applicable	48,XX,t(2;11)(q21;q22),+6,+7[11]/48,idem,-7,add(12)(p13),+22[4]/46,XX[5]	NO	YES	NO	NO	NO	Unclassified	RUNX1::ZEB2	RUNX1-ZEB2 (t(2;21)(q22;q22))	Not_possible	65	1.03			RNA-Seq, WGS, and WES data	RTCG-Cloud	NA	RTCG-Cloud	https://ega-archive.org/studies/EGAS00001005760	https://platform.stjude.cloud/data/cohorts?dataset_accession=SJC-DS-1007	RTCG-Cloud	https://ega-archive.org/studies/EGAS00001005760	https://platform.stjude.cloud/data/cohorts?dataset_accession=SJC-DS-1007	RTCG-Cloud	https://ega-archive.org/studies/EGAS00001005760	https://platform.stjude.cloud/data/cohorts?dataset_accession=SJC-DS-1007		White	0.98	0.0199	0	0	0.0001
SJAML032377_D1	Male	Bone Marrow	17.8333	17.8333	Diagnosis	M1	Acute myeloid leukemia with defining genetic abnormalities	Acute myeloid leukemia with other defined genetic alterations	Acute myeloid leukemia with RUNX1::USP42	AML not otherwise specified (NOS)	Acute myeloid leukemia with RUNX1::USP42	46,XY[20]	NO	NO	NO	NO	NO	Unclassified	RUNX1::USP42	RUNX1-USP42 (t(7;21)(p22;q22))	Not_possible	72	4.04	ALLO-Matched Unrelated	pre-transplant	RNA-Seq, WGS, and WES data	RTCG-Cloud	NA	RTCG-Cloud	https://ega-archive.org/studies/EGAS00001005760	https://platform.stjude.cloud/data/cohorts?dataset_accession=SJC-DS-1007	RTCG-Cloud	https://ega-archive.org/studies/EGAS00001005760	https://platform.stjude.cloud/data/cohorts?dataset_accession=SJC-DS-1007	RTCG-Cloud	https://ega-archive.org/studies/EGAS00001005760	https://platform.stjude.cloud/data/cohorts?dataset_accession=SJC-DS-1007		White	0.9187	0.0741	0	0	0.0072
SJAML032378_D1	Male	Bone Marrow	7.08333	7.08333	Diagnosis	M1	Acute myeloid leukemia with defining genetic abnormalities	Acute myeloid leukemia with NPM1 mutation	Not applicable	AML with mutated NPM1	Not applicable	46,XY[20]	NO	NO	NO	NO	NO	NPM1	NPM1|W288fs|45%	not applicable	mutation_driven	96	62.92			RNA-Seq, WGS, and WES data	RTCG-Cloud	NA	RTCG-Cloud	https://ega-archive.org/studies/EGAS00001005760	https://platform.stjude.cloud/data/cohorts?dataset_accession=SJC-DS-1007	RTCG-Cloud	https://ega-archive.org/studies/EGAS00001005760	https://platform.stjude.cloud/data/cohorts?dataset_accession=SJC-DS-1007	RTCG-Cloud	https://ega-archive.org/studies/EGAS00001005760	https://platform.stjude.cloud/data/cohorts?dataset_accession=SJC-DS-1007		Black	0.1307	0	0	0	0.8693
SJAML032403_D1	Male	Bone Marrow	11.25	11.25	Diagnosis	M2	Acute myeloid leukemia with defining genetic abnormalities	Acute myeloid leukemia with RUNX1::RUNX1T1 fusion	Not applicable	AML with t(8;21)(q22;q22.1)/RUNX1::RUNX1T1	Not applicable	45,X,-Y,t(8;21)(q22;q22)[12]/45,idem,del(7)(q31q34)[8]	YES	NO	NO	NO	NO	RUNX1::RUNX1T1	RUNX1::RUNX1T1	RUNX1-RUNX1T1 (t(8;21)(q22;q22))	Possible	28	14.42			RNA-Seq, WGS, and WES data	RTCG-Cloud	NA	RTCG-Cloud	https://ega-archive.org/studies/EGAS00001005760	https://platform.stjude.cloud/data/cohorts?dataset_accession=SJC-DS-1007	RTCG-Cloud	https://ega-archive.org/studies/EGAS00001005760	https://platform.stjude.cloud/data/cohorts?dataset_accession=SJC-DS-1007	RTCG-Cloud	https://ega-archive.org/studies/EGAS00001005760	https://platform.stjude.cloud/data/cohorts?dataset_accession=SJC-DS-1007		White	0.9995	0	0	0	0.0005
SJAML032419_D1	Male	Bone Marrow	17.5	17.5	Diagnosis	M1	Acute myeloid leukemia with defining genetic abnormalities	Acute myeloid leukemia with CEBPA mutation	Not applicable	AML with in-frame bZIP CEBPA mutations	Not applicable	46,XY[20]	NO	NO	NO	NO	NO	CEBPA	CEBPA::ITD; CEBPA|K92*|62%	not applicable	mutation_driven	76	29.45			RNA-Seq, WGS, and WES data	RTCG-Cloud	NA	RTCG-Cloud	https://ega-archive.org/studies/EGAS00001005760	https://platform.stjude.cloud/data/cohorts?dataset_accession=SJC-DS-1007	RTCG-Cloud	https://ega-archive.org/studies/EGAS00001005760	https://platform.stjude.cloud/data/cohorts?dataset_accession=SJC-DS-1007	RTCG-Cloud	https://ega-archive.org/studies/EGAS00001005760	https://platform.stjude.cloud/data/cohorts?dataset_accession=SJC-DS-1007		White	1	0	0	0	0
SJAML032429_D1	Male	Bone Marrow	14.1667	14.1667	Diagnosis	M4	Acute myeloid leukemia with defining genetic abnormalities	Acute myeloid leukemia with NPM1 mutation	Not applicable	AML with mutated NPM1	Not applicable	46,XY[20]	NO	NO	NO	NO	NO	NPM1	NPM1|W288fs|49%	not applicable	mutation_driven	85	61.53			RNA-Seq, WGS, and WES data	RTCG-Cloud	NA	RTCG-Cloud	https://ega-archive.org/studies/EGAS00001005760	https://platform.stjude.cloud/data/cohorts?dataset_accession=SJC-DS-1007	RTCG-Cloud	https://ega-archive.org/studies/EGAS00001005760	https://platform.stjude.cloud/data/cohorts?dataset_accession=SJC-DS-1007	RTCG-Cloud	https://ega-archive.org/studies/EGAS00001005760	https://platform.stjude.cloud/data/cohorts?dataset_accession=SJC-DS-1007		White	0.9995	0	0	0	0.0005
SJAML032440_D1	Male	Bone Marrow	18.8333	20.9	Relapse	M1	Acute myeloid leukemia with defining genetic abnormalities	Acute myeloid leukemia with CEBPA mutation	Not applicable	AML with in-frame bZIP CEBPA mutations	Not applicable	46,XY[20]	NO	NO	NO	NO	NO	CEBPA	CEBPA|K313>KK|48%,G110_P112fs|29%	not applicable	mutation_driven	52	1.54	ALLO-Matched Sibling	pre-transplant	RNA-Seq, WGS, and WES data	RTCG-Cloud	NA	RTCG-Cloud	https://ega-archive.org/studies/EGAS00001005760	https://platform.stjude.cloud/data/cohorts?dataset_accession=SJC-DS-1007	RTCG-Cloud	https://ega-archive.org/studies/EGAS00001005760	https://platform.stjude.cloud/data/cohorts?dataset_accession=SJC-DS-1007	RTCG-Cloud	https://ega-archive.org/studies/EGAS00001005760	https://platform.stjude.cloud/data/cohorts?dataset_accession=SJC-DS-1007		White	1	0	0	0	0
SJAML032453_D1	Female	Bone Marrow	1.16667	1.16667	Diagnosis	M5	Acute myeloid leukemia with defining genetic abnormalities	Acute myeloid leukemia with KMT2A rearrangement	Not applicable	AML with t(9;11)(p21.3;q23.3)/MLLT3::KMT2A	Not applicable	46,XX,der(11)?t(9;11)(p22;q23),del(12)(p12),inv(16)(p13.3q23)[23]/46,XX[2], nuc ish(5'MLLx2,3'MLLx1)(5'MLL con 3'MLLx1)[165/200], nuc ish(GLIS2x2)[200/200]	YES	NO	NO	NO	NO	KMT2Ar	KMT2A::MLLT3	KMT2A-MLLT3 (t(9;11)(p22;q23))	Possible	83	4.07			RNA-Seq, WGS, and WES data	RTCG-Cloud	NA	RTCG-Cloud	https://ega-archive.org/studies/EGAS00001005760	https://platform.stjude.cloud/data/cohorts?dataset_accession=SJC-DS-1007	RTCG-Cloud	https://ega-archive.org/studies/EGAS00001005760	https://platform.stjude.cloud/data/cohorts?dataset_accession=SJC-DS-1007	RTCG-Cloud	https://ega-archive.org/studies/EGAS00001005760	https://platform.stjude.cloud/data/cohorts?dataset_accession=SJC-DS-1007		Hispanic	0.5292	0.382	0.0464	0	0.0424
SJAML032480_D1	Female	Peripheral Blood	1.83333	1.83333	Diagnosis	M5	Acute myeloid leukemia with defining genetic abnormalities	Acute myeloid leukemia with KMT2A rearrangement	Not applicable	AML with other KMT2A rearrangements	Not applicable	46,XX,t(10;11)(p12;q23)[20], nuc ish(MLLx2)(5'MLL sep 3'MLLx1)[150/200]/(MLLx2)[50/200]	NO	NO	NO	NO	NO	KMT2Ar	KMT2A::MLLT10	KMT2A-MLLT10 (t(10;11)(p12;q23))	Possible	48	193.65	ALLO-HAPLO	pre-transplant	RNA-Seq, WGS, and WES data	RTCG-Cloud	NA	RTCG-Cloud	https://ega-archive.org/studies/EGAS00001005760	https://platform.stjude.cloud/data/cohorts?dataset_accession=SJC-DS-1007	RTCG-Cloud	https://ega-archive.org/studies/EGAS00001005760	https://platform.stjude.cloud/data/cohorts?dataset_accession=SJC-DS-1007	RTCG-Cloud	https://ega-archive.org/studies/EGAS00001005760	https://platform.stjude.cloud/data/cohorts?dataset_accession=SJC-DS-1007		White	0.9743	0	0	0.0257	0
SJAML032526_D1	Male	Bone Marrow	17.4167	17.4167	Diagnosis	M2	Acute myeloid leukemia, defined by differentiation	Acute myeloid leukemia with maturation	Not applicable	AML not otherwise specified (NOS)	Not applicable	47,XY,+mar[20]	NO	NO	NO	NO	NO	Unclassified	no-defining alteration	not applicable	No_pathogenic_fusion	52	16.12			RNA-Seq, WGS, and WES data	RTCG-Cloud	NA	RTCG-Cloud	https://ega-archive.org/studies/EGAS00001005760	https://platform.stjude.cloud/data/cohorts?dataset_accession=SJC-DS-1007	RTCG-Cloud	https://ega-archive.org/studies/EGAS00001005760	https://platform.stjude.cloud/data/cohorts?dataset_accession=SJC-DS-1007	RTCG-Cloud	https://ega-archive.org/studies/EGAS00001005760	https://platform.stjude.cloud/data/cohorts?dataset_accession=SJC-DS-1007		Hispanic	0.838	0.1417	0.0203	0	0
SJAML040272_D3	Female	Bone Marrow	9.67671	9.67671	Diagnosis	Not available	Acute myeloid leukemia with defining genetic abnormalities	Acute myeloid leukemia with NPM1 mutation	Not applicable	AML with mutated NPM1	Not applicable	46,XX[25]	NO	NO	NO	NO	NO	NPM1	NPM1|L287fs|63%	not applicable	mutation_driven	55	2.2	Allogeneic	pre-transplant	RNA-Seq and WES data	AML08 (NCT00703820)	NA	Newly uploaded	https://ega-archive.org/studies/EGAS00001005760	https://permalinks.stjude.cloud/panaml	no WGS	no WGS	no WGS	Newly uploaded	https://ega-archive.org/studies/EGAS00001005760	https://permalinks.stjude.cloud/panaml	White	White	1	0	0	0	0
SJAML040273_D2	Female	Bone Marrow	1.59726	1.59726	Diagnosis	M7	Acute myeloid leukemia with defining genetic abnormalities	Acute myeloid leukemia with NUP98 rearrangement	Not applicable	AML with other rare recurring translocations	Acute myeloid leukemia with t(11;12)(p15.4;p13.3)/NUP98::KDM5A	46,XX,del(13)(q12q14)[6]/46,idem,del(11)(q13)[7]/51,idem,+X,+4,+6,inv(12)(q13q24.1),+21,+22[5]/46,XX[2]	YES	NO	NO	NO	YES	NUP98r	NUP98::KDM5A	NUP98-KDM5A (t(11;12)(p15;p13))	Not_possible	57	12.6	Allogeneic	pre-transplant	RNA-Seq, WGS, and WES data	MDS: Schwartz, J.R. et al. Nature Communications, 2017	https://ega-archive.org/studies/EGAS00001002202	MDS: Schwartz, J.R. et al. Nature Communications, 2017	https://ega-archive.org/studies/EGAS00001002202	Not Available	Newly uploaded	https://ega-archive.org/studies/EGAS00001005760	https://permalinks.stjude.cloud/panaml	MDS: Schwartz, J.R. et al. Nature Communications, 2017	https://ega-archive.org/studies/EGAS00001002202	Not Available	White	White	0.9937	0	0	0	0.0063
SJAML040277_D3	Female	Bone Marrow	14.9726	14.9726	Diagnosis	Not available	Acute myeloid leukemia with defining genetic abnormalities	Acute myeloid leukemia with DEK::NUP214 fusion	Not applicable	AML with t(6;9)(p22.3;q34.1)/DEK::NUP214 fusion	Not applicable	46,XX,t(6;9)(p23;q34)[18]/46,idem,+16,+mar[2]	NO	NO	NO	NO	NO	DEK::NUP214	DEK::NUP214	DEK-NUP214 (t(6;9)(p23;q34) )	Possible	22	46.1	Allogeneic	pre-transplant	RNA-Seq and WGS data	AML08 (NCT00703820)	NA	Newly uploaded	https://ega-archive.org/studies/EGAS00001005760	https://permalinks.stjude.cloud/panaml	Newly uploaded	https://ega-archive.org/studies/EGAS00001005760	https://permalinks.stjude.cloud/panaml	no WES	no WES	no WES	White	Other-US (primarily admixed with European or African ancestry)	0.6873	0.1377	0	0	0.175
SJAML040278_D3	Female	Bone Marrow	8.53425	8.53425	Diagnosis	M2	Acute myeloid leukemia with defining genetic abnormalities	Acute myeloid leukemia with other defined genetic alterations	Acute myeloid leukemia with UBTF tandem duplication	AML with myelodysplasia-related cytogenetic abnormalities	Not applicable	47,XX,+8[17[17]/46,XX[3]	NO	NO	NO	YES	NO	UBTF	UBTF::TD	not applicable	mutation_driven	25	2.1	Allogeneic	pre-transplant	RNA-Seq data only	AML08 (NCT00703820)	NA	Newly uploaded	https://ega-archive.org/studies/EGAS00001005760	https://permalinks.stjude.cloud/panaml	no WGS	no WGS	no WGS	no WES	no WES	no WES		White	1	0	0	0	0
SJAML040281_D3	Male	Bone Marrow	17.2247	17.2247	Diagnosis	M0	Acute myeloid leukemia with defining genetic abnormalities	Acute myeloid leukemia with MECOM rearrangement	Not applicable	AML with other MECOM rearrangement	Not applicable	45,XY,-7[13]/46,XY[7]	NO	YES	NO	NO	NO	MECOM	ETV6-MECOM (3')	ETV6::MECOM (t(3;12)(q26;p13) )	Not_possible	54	2	Allogeneic	pre-transplant	RNA-Seq, WGS, and WES data	AML08 (NCT00703820)	NA	Newly uploaded	https://ega-archive.org/studies/EGAS00001005760	https://permalinks.stjude.cloud/panaml	Newly uploaded	https://ega-archive.org/studies/EGAS00001005760	https://permalinks.stjude.cloud/panaml	Newly uploaded	https://ega-archive.org/studies/EGAS00001005760	https://permalinks.stjude.cloud/panaml	Asian	East Asian	0.0089	0	0.9911	0	0
SJAML040498_D1	Female	Not Available	6.73	6.73	Diagnosis	M4	Acute myeloid leukemia with defining genetic abnormalities	Acute myeloid leukemia with other defined genetic alterations	Acute myeloid leukemia with BCL11B rearrangement	AML not otherwise specified (NOS)	Acute myeloid leukemia with BCL11B rearrangement	Not Available	NA	NA	NA	NA	NA	BCL11B	NCBP2-AS2 (5')-BCL11B (3')	NCBP2-AS2 (5')-BCL11B (3') (t(3;14)(q29;q32))	Cytogenetics_not_available	93	6	Not Available	Not Available	RNA-Seq and WGS data	TARGET; Bolouri, H. et al. Nat Med., 2018	NA	TARGET; Bolouri, H. et al. Nat Med., 2018	dbGaP	TARGET	TARGET; Bolouri, H. et al. Nat Med., 2018	dbGaP	TARGET	no WES	no WES	no WES		White	1	0	0	0	0
SJAML040499_D1	Male	Not Available	3.18	3.18	Diagnosis	M2	Acute myeloid leukemia with defining genetic abnormalities	Acute myeloid leukemia with NUP98 rearrangement	Not applicable	AML with other rare recurring translocations	Acute myeloid leukemia with t(5;11)(q35.2;p15.4)/NUP98::NSD1	Not Available	NA	NA	NA	NA	NA	NUP98r	NUP98::NSD1	NUP98-NSD1 (t(5;11)(q35; p15.5))	Cytogenetics_not_available	29	13.1	Not Available	Not Available	RNA-Seq and WGS data	TARGET; Bolouri, H. et al. Nat Med., 2018	NA	TARGET; Bolouri, H. et al. Nat Med., 2018	dbGaP	TARGET	TARGET; Bolouri, H. et al. Nat Med., 2018	dbGaP	TARGET	no WES	no WES	no WES		White	0.9838	0	0	0	0.0162
SJAML040500_D1	Female	Not Available	14.59	14.59	Diagnosis	M4	Acute myeloid leukemia with defining genetic abnormalities	Acute myeloid leukemia with other defined genetic alterations	Acute myeloid leukemia with UBTF tandem duplication	AML not otherwise specified (NOS)	Not applicable	46,XX[20]	NO	NO	NO	NO	NO	UBTF	UBTF::TD	not applicable	mutation_driven	58	29.3	Not Available	Not Available	RNA-Seq and WGS data	TARGET; Bolouri, H. et al. Nat Med., 2018	NA	TARGET; Bolouri, H. et al. Nat Med., 2018	dbGaP	TARGET	TARGET; Bolouri, H. et al. Nat Med., 2018	dbGaP	TARGET	no WES	no WES	no WES		Black	0.2042	0.0352	0	0	0.7606
SJAML040501_D1	Female	Not Available	14.3	14.3	Diagnosis	M5	Acute myeloid leukemia with defining genetic abnormalities	Acute myeloid leukemia with KMT2A rearrangement	Not applicable	AML with other KMT2A rearrangements	Not applicable	46,XX,t(11:19)(q23:p13.1)[20]	NO	NO	NO	NO	NO	KMT2Ar	KMT2A::MLLT1	KMT2A-MLLT1 (t(11;19)(q23;p13.3))	Possible	80	96.1	Not Available	Not Available	RNA-Seq and WGS data	TARGET; Bolouri, H. et al. Nat Med., 2018	NA	TARGET; Bolouri, H. et al. Nat Med., 2018	dbGaP	TARGET	TARGET; Bolouri, H. et al. Nat Med., 2018	dbGaP	TARGET	no WES	no WES	no WES		Black	0.1568	0	0	0	0.8432
SJAML040502_D1	Male	Not Available	2.47	2.47	Diagnosis	M5	Acute myeloid leukemia with defining genetic abnormalities	Acute myeloid leukemia with KMT2A rearrangement	Not applicable	AML with other KMT2A rearrangements	Not applicable	Not Available	NA	NA	NA	NA	NA	KMT2Ar	KMT2A::MLLT10	KMT2A-MLLT10 (t(10;11)(p12;q23))	Cytogenetics_not_available	95	98.3	Not Available	Not Available	RNA-Seq and WGS data	TARGET; Bolouri, H. et al. Nat Med., 2018	NA	TARGET; Bolouri, H. et al. Nat Med., 2018	dbGaP	TARGET	TARGET; Bolouri, H. et al. Nat Med., 2018	dbGaP	TARGET	no WES	no WES	no WES		Other-US (primarily admixed with European or African ancestry)	0.8537	0	0	0.1124	0.0338
SJAML040504_D1	Female	Not Available	13.92	13.92	Diagnosis	M4	Acute myeloid leukemia with defining genetic abnormalities	Acute myeloid leukemia with other defined genetic alterations	Acute myeloid leukemia with NPM1::MLF1	AML with other rare recurring translocations	Acute myeloid leukemia with t(3;5)(q25.3;q35.1)/NPM1::MLF1	46,XX,t(3:5)(q23:q33)[19]/46,XX[1]	NO	NO	NO	NO	NO	NPM1	NPM1::MLF1	NPM1-MLF1 t(3:5)(q23:q33)	Possible	60	71.9	Not Available	Not Available	RNA-Seq and WGS data	TARGET; Bolouri, H. et al. Nat Med., 2018	NA	TARGET; Bolouri, H. et al. Nat Med., 2018	dbGaP	TARGET	TARGET; Bolouri, H. et al. Nat Med., 2018	dbGaP	TARGET	no WES	no WES	no WES		White	0.954	0	0	0.046	0
SJAML040505_D1	Female	Not Available	1.5	1.5	Diagnosis	M2	Acute myeloid leukemia with defining genetic abnormalities	Acute myeloid leukemia with CBFB::MYH11 fusion	Not applicable	AML with inv(16)(p13.1q22) or t(16;16)(p13.1;q22)/CBFB::MYH11	Not applicable	46,XX,inv(16)(p13q22)[21]/46,XX[1]	NO	NO	NO	NO	NO	CBFB::MYH11	CBFB::MYH11	CBFB-MYH11 (inv(16)(p13.1q22))	Possible	75	51.2	Not Available	Not Available	RNA-Seq and WGS data	TARGET; Bolouri, H. et al. Nat Med., 2018	NA	TARGET; Bolouri, H. et al. Nat Med., 2018	dbGaP	TARGET	TARGET; Bolouri, H. et al. Nat Med., 2018	dbGaP	TARGET	no WES	no WES	no WES		White	0.979	0	0	0	0.021
SJAML040506_D1	Female	Not Available	14.94	14.94	Diagnosis	M2	Acute myeloid leukemia with defining genetic abnormalities	Acute myeloid leukemia with NPM1 mutation	Not applicable	AML with mutated NPM1	Not applicable	Not Available	NA	NA	NA	NA	NA	NPM1	NPM1|L287fs; NPM1|L287fs	not applicable	mutation_driven	100	11.4	Not Available	Not Available	RNA-Seq and WGS data	TARGET; Bolouri, H. et al. Nat Med., 2018	NA	TARGET; Bolouri, H. et al. Nat Med., 2018	dbGaP	TARGET	TARGET; Bolouri, H. et al. Nat Med., 2018	dbGaP	TARGET	no WES	no WES	no WES		White	1	0	0	0	0
SJAML040507_D1	Male	Not Available	0.77	0.77	Diagnosis	M5	Acute myeloid leukemia with defining genetic abnormalities	Acute myeloid leukemia with KMT2A rearrangement	Not applicable	AML with t(9;11)(p21.3;q23.3)/MLLT3::KMT2A	Not applicable	46,XY,t(9:11)(p22:q23)[19]/46,XY[1]	NO	NO	NO	NO	NO	KMT2Ar	KMT2A::MLLT3	KMT2A-MLLT3 (t(9;11)(p22;q23))	Possible	87	13.2	Not Available	Not Available	RNA-Seq and WGS data	TARGET; Bolouri, H. et al. Nat Med., 2018	NA	TARGET; Bolouri, H. et al. Nat Med., 2018	dbGaP	TARGET	TARGET; Bolouri, H. et al. Nat Med., 2018	dbGaP	TARGET	no WES	no WES	no WES		Black	0.2477	0	0	0	0.7523
SJAML040508_D1	Female	Not Available	2.8	2.8	Diagnosis	M1	Acute myeloid leukemia with defining genetic abnormalities	Acute myeloid leukemia with NUP98 rearrangement	Not applicable	AML with other rare recurring translocations	Acute myeloid leukemia with t(11;12)(p15.4;p13.3)/NUP98::KDM5A	Not Available	NA	NA	NA	NA	NA	NUP98r	NUP98::KDM5A	NUP98-KDM5A (t(11;12)(p15;p13))	Cytogenetics_not_available	89	4.8	Not Available	Not Available	RNA-Seq and WGS data	TARGET; Bolouri, H. et al. Nat Med., 2018	NA	TARGET; Bolouri, H. et al. Nat Med., 2018	dbGaP	TARGET	TARGET; Bolouri, H. et al. Nat Med., 2018	dbGaP	TARGET	no WES	no WES	no WES		White	1	0	0	0	0
SJAML040510_D1	Female	Not Available	0.45	0.45	Diagnosis	M4	Acute myeloid leukemia with defining genetic abnormalities	Acute myeloid leukemia with KMT2A rearrangement	Not applicable	AML with t(9;11)(p21.3;q23.3)/MLLT3::KMT2A	Not applicable	46,XX,t(9:11)(p22:q23)[15]/46,XX[3]	NO	NO	NO	NO	NO	KMT2Ar	KMT2A::MLLT3	KMT2A-MLLT3 (t(9;11)(p22;q23))	Possible	73	136	Not Available	Not Available	RNA-Seq and WGS data	TARGET; Bolouri, H. et al. Nat Med., 2018	NA	TARGET; Bolouri, H. et al. Nat Med., 2018	dbGaP	TARGET	TARGET; Bolouri, H. et al. Nat Med., 2018	dbGaP	TARGET	no WES	no WES	no WES		White	1	0	0	0	0
SJAML040511_D1	Female	Not Available	0.4	0.4	Diagnosis	M5	Acute myeloid leukemia with defining genetic abnormalities	Acute myeloid leukemia with KMT2A rearrangement	Not applicable	AML with other KMT2A rearrangements	Not applicable	46,XX,t(11:19)(q23:p13)[20]	NO	NO	NO	NO	NO	KMT2Ar	KMT2A::ELL	KMT2A-ELL (t(11;19)(q23;p13.1))	Possible	75	194.4	Not Available	Not Available	RNA-Seq and WGS data	TARGET; Bolouri, H. et al. Nat Med., 2018	NA	TARGET; Bolouri, H. et al. Nat Med., 2018	dbGaP	TARGET	TARGET; Bolouri, H. et al. Nat Med., 2018	dbGaP	TARGET	no WES	no WES	no WES		White	1	0	0	0	0
SJAML040512_D1	Male	Not Available	17.27	17.27	Diagnosis	M2	Acute myeloid leukemia with defining genetic abnormalities	Acute myeloid leukemia with NPM1 mutation	Not applicable	AML with mutated NPM1	Not applicable	Not Available	NA	NA	NA	NA	NA	NPM1	NPM1|L287fs|55%	not applicable	mutation_driven	72	152.7	Not Available	Not Available	RNA-Seq and WGS data	TARGET; Bolouri, H. et al. Nat Med., 2018	NA	TARGET; Bolouri, H. et al. Nat Med., 2018	dbGaP	TARGET	TARGET; Bolouri, H. et al. Nat Med., 2018	dbGaP	TARGET	no WES	no WES	no WES		White	0.9997	0	0	0	0.0003
SJAML040513_D1	Female	Not Available	8.94	8.94	Diagnosis	M4	Acute myeloid leukemia with defining genetic abnormalities	Acute myeloid leukemia with KMT2A rearrangement	Not applicable	AML with other KMT2A rearrangements	Not applicable	46,XX,t(11:19)(q23:p13.1)	NO	NO	NO	NO	NO	KMT2Ar	KMT2A::ELL	KMT2A-ELL (t(11;19)(q23;p13.1))	Possible	40	3.9	Not Available	Not Available	RNA-Seq and WGS data	TARGET; Bolouri, H. et al. Nat Med., 2018	NA	TARGET; Bolouri, H. et al. Nat Med., 2018	dbGaP	TARGET	TARGET; Bolouri, H. et al. Nat Med., 2018	dbGaP	TARGET	no WES	no WES	no WES		White	1	0	0	0	0
SJAML040514_D1	Female	Not Available	1.77	1.77	Diagnosis	M7	Acute myeloid leukemia with defining genetic abnormalities	Acute myeloid leukemia with NUP98 rearrangement	Not applicable	AML with other rare recurring translocations	Acute myeloid leukemia with t(11;12)(p15.4;p13.3)/NUP98::KDM5A	46,XX,t(7:10:16)(p15:q23:p11.2),del(13)(q12q21)[10]/49,idem,+X,+6,+21[8]/46,XX[10]	YES	NO	NO	NO	YES	NUP98r	NUP98::KDM5A	NUP98-KDM5A (t(11;12)(p15;p13))	Not_possible	30	11.3	Not Available	Not Available	RNA-Seq and WGS data	TARGET; Bolouri, H. et al. Nat Med., 2018	NA	TARGET; Bolouri, H. et al. Nat Med., 2018	dbGaP	TARGET	TARGET; Bolouri, H. et al. Nat Med., 2018	dbGaP	TARGET	no WES	no WES	no WES		White	0.9765	0.0235	0	0	0
SJAML040515_D1	Female	Not Available	12.94	12.94	Diagnosis	M2	Acute myeloid leukemia with defining genetic abnormalities	Acute myeloid leukemia with RUNX1::RUNX1T1 fusion	Not applicable	AML with t(8;21)(q22;q22.1)/RUNX1::RUNX1T1	Not applicable	46,XX,der(7)t(7:9)(q22:q13),t(8:21)(q22:q22),add(9)(q13)[20]	YES	NO	NO	NO	NO	RUNX1::RUNX1T1	RUNX1::RUNX1T1	RUNX1-RUNX1T1 (t(8;21)(q22;q22))	Possible	73	69.2	Not Available	Not Available	RNA-Seq and WGS data	TARGET; Bolouri, H. et al. Nat Med., 2018	NA	TARGET; Bolouri, H. et al. Nat Med., 2018	dbGaP	TARGET	TARGET; Bolouri, H. et al. Nat Med., 2018	dbGaP	TARGET	no WES	no WES	no WES		Hispanic	0.3176	0.5064	0	0.0669	0.1092
SJAML040516_D1	Male	Not Available	16.26	16.26	Diagnosis	M2	Acute myeloid leukemia with defining genetic abnormalities	Acute myeloid leukemia with RUNX1::RUNX1T1 fusion	Not applicable	AML with t(8;21)(q22;q22.1)/RUNX1::RUNX1T1	Not applicable	Not Available	NA	NA	NA	NA	NA	RUNX1::RUNX1T1	RUNX1::RUNX1T1	RUNX1-RUNX1T1 (t(8;21)(q22;q22))	Cytogenetics_not_available	74	248	Not Available	Not Available	RNA-Seq and WGS data	TARGET; Bolouri, H. et al. Nat Med., 2018	NA	TARGET; Bolouri, H. et al. Nat Med., 2018	dbGaP	TARGET	TARGET; Bolouri, H. et al. Nat Med., 2018	dbGaP	TARGET	no WES	no WES	no WES		White	1	0	0	0	0
SJAML040517_D1	Male	Not Available	10.88	10.88	Diagnosis	M2	Acute myeloid leukemia with defining genetic abnormalities	Acute myeloid leukemia with RUNX1::RUNX1T1 fusion	Not applicable	AML with t(8;21)(q22;q22.1)/RUNX1::RUNX1T1	Not applicable	46,XY[20]. nuc ish AML1-ETO positive ~30% of cells consistent with a t(8;21).	NO	NO	NO	NO	NO	RUNX1::RUNX1T1	RUNX1::RUNX1T1	RUNX1-RUNX1T1 (t(8;21)(q22;q22))	Possible	63	5.6	Not Available	Not Available	RNA-Seq, WGS, and WES data	TARGET; Bolouri, H. et al. Nat Med., 2018	NA	TARGET; Bolouri, H. et al. Nat Med., 2018	dbGaP	TARGET	TARGET; Bolouri, H. et al. Nat Med., 2018	dbGaP	TARGET	TARGET; Bolouri, H. et al. Nat Med., 2018	dbGaP	TARGET		White	1	0	0	0	0
SJAML040518_D1	Female	Not Available	3.45	3.45	Diagnosis	M7	Acute myeloid leukemia with defining genetic abnormalities	Acute myeloid leukemia with KMT2A rearrangement	Not applicable	AML with other KMT2A rearrangements	Not applicable	46,XX,del(11)(q21q23)[19]/46,XX[1]	NO	NO	NO	NO	NO	KMT2Ar	KMT2A::MLLT10	KMT2A-MLLT10 (t(10;11)(p12;q23))	Not_possible	79	16	Not Available	Not Available	RNA-Seq and WGS data	TARGET; Bolouri, H. et al. Nat Med., 2018	NA	TARGET; Bolouri, H. et al. Nat Med., 2018	dbGaP	TARGET	TARGET; Bolouri, H. et al. Nat Med., 2018	dbGaP	TARGET	no WES	no WES	no WES		White	1	0	0	0	0
SJAML040519_D1	Female	Not Available	12.62	12.62	Diagnosis	M2	Acute myeloid leukemia with defining genetic abnormalities	Acute myeloid leukemia with DEK::NUP214 fusion	Not applicable	AML with t(6;9)(p22.3;q34.1)/DEK::NUP214 fusion	Not applicable	46,XX,t(6;9)(p23;q34)[20]	NO	NO	NO	NO	NO	DEK::NUP214	DEK::NUP214	DEK-NUP214 (t(6;9)(p23;q34) )	Possible	25	18.4	Not Available	Not Available	RNA-Seq and WGS data	TARGET; Bolouri, H. et al. Nat Med., 2018	NA	TARGET; Bolouri, H. et al. Nat Med., 2018	dbGaP	TARGET	TARGET; Bolouri, H. et al. Nat Med., 2018	dbGaP	TARGET	no WES	no WES	no WES		White	1	0	0	0	0
SJAML040520_D1	Male	Not Available	9.7	9.7	Diagnosis	M5	Acute myeloid leukemia with defining genetic abnormalities	Acute myeloid leukemia with NPM1 mutation	Not applicable	AML with mutated NPM1	Not applicable	46,XY[24]	NO	NO	NO	NO	NO	NPM1	NPM1|L287fs|65%	not applicable	mutation_driven	59	37.8	Not Available	Not Available	RNA-Seq and WGS data	TARGET; Bolouri, H. et al. Nat Med., 2018	NA	TARGET; Bolouri, H. et al. Nat Med., 2018	dbGaP	TARGET	TARGET; Bolouri, H. et al. Nat Med., 2018	dbGaP	TARGET	no WES	no WES	no WES		White	1	0	0	0	0
SJAML040521_D1	Male	Not Available	10.74	10.74	Diagnosis	M4	Acute myeloid leukemia with defining genetic abnormalities	Acute myeloid leukemia with CBFB::MYH11 fusion	Not applicable	AML with inv(16)(p13.1q22) or t(16;16)(p13.1;q22)/CBFB::MYH11	Not applicable	46,XY, inv(16)(p13.1q22),i(17)(q10)[18]	NO	NO	NO	NO	NO	CBFB::MYH11	CBFB::MYH11	CBFB-MYH11 (inv(16)(p13.1q22))	Possible	85	170	Not Available	Not Available	RNA-Seq and WGS data	TARGET; Bolouri, H. et al. Nat Med., 2018	NA	TARGET; Bolouri, H. et al. Nat Med., 2018	dbGaP	TARGET	TARGET; Bolouri, H. et al. Nat Med., 2018	dbGaP	TARGET	no WES	no WES	no WES		White	1	0	0	0	0
SJAML040522_D1	Female	Not Available	10.66	10.66	Diagnosis	Not available	Acute myeloid leukemia with defining genetic abnormalities	Acute myeloid leukemia with CEBPA mutation	Not applicable	AML with in-frame bZIP CEBPA mutations	Not applicable	46,XX[20]	NO	NO	NO	NO	NO	CEBPA	CEBPA|S28fs|53%	not applicable	mutation_driven	Not Available	173	Not Available	Not Available	RNA-Seq and WGS data	TARGET; Bolouri, H. et al. Nat Med., 2018	NA	TARGET; Bolouri, H. et al. Nat Med., 2018	dbGaP	TARGET	TARGET; Bolouri, H. et al. Nat Med., 2018	dbGaP	TARGET	no WES	no WES	no WES		White	1	0	0	0	0
SJAML040523_D1	Female	Not Available	11.81	11.81	Diagnosis	M1	Acute myeloid leukemia with defining genetic abnormalities	Acute myeloid leukemia with RUNX1::RUNX1T1 fusion	Not applicable	AML with t(8;21)(q22;q22.1)/RUNX1::RUNX1T1	Not applicable	46,XX,t(8;21)(q22;q22)[20]	NO	NO	NO	NO	NO	RUNX1::RUNX1T1	RUNX1::RUNX1T1	RUNX1-RUNX1T1 (t(8;21)(q22;q22))	Possible	93.2	137	Not Available	Not Available	RNA-Seq and WGS data	TARGET; Bolouri, H. et al. Nat Med., 2018	NA	TARGET; Bolouri, H. et al. Nat Med., 2018	dbGaP	TARGET	TARGET; Bolouri, H. et al. Nat Med., 2018	dbGaP	TARGET	no WES	no WES	no WES		Other-US (primarily admixed with European or African ancestry)	0.7003	0	0.2997	0	0
SJAML040524_D1	Male	Not Available	18.01	18.01	Diagnosis	M2	Acute myeloid leukemia with defining genetic abnormalities	Acute myeloid leukemia with other defined genetic alterations	Acute myeloid leukemia with UBTF tandem duplication	AML not otherwise specified (NOS)	Not applicable	46,XY[30]	NO	NO	NO	NO	NO	UBTF	UBTF::TD	not applicable	mutation_driven	40	14.1	Not Available	Not Available	RNA-Seq and WGS data	TARGET; Bolouri, H. et al. Nat Med., 2018	NA	TARGET; Bolouri, H. et al. Nat Med., 2018	dbGaP	TARGET	TARGET; Bolouri, H. et al. Nat Med., 2018	dbGaP	TARGET	no WES	no WES	no WES		White	1	0	0	0	0
SJAML040525_D1	Male	Not Available	3.92	3.92	Diagnosis	M5	Acute myeloid leukemia with defining genetic abnormalities	Acute myeloid leukemia with KMT2A rearrangement	Not applicable	AML with t(9;11)(p21.3;q23.3)/MLLT3::KMT2A	Not applicable	47,XY,+8,t(9;11)(p22;q23)[20]	NO	NO	NO	YES	NO	KMT2Ar	KMT2A::MLLT3	KMT2A-MLLT3 (t(9;11)(p22;q23))	Possible	91	65.9	Not Available	Not Available	RNA-Seq and WGS data	TARGET; Bolouri, H. et al. Nat Med., 2018	NA	TARGET; Bolouri, H. et al. Nat Med., 2018	dbGaP	TARGET	TARGET; Bolouri, H. et al. Nat Med., 2018	dbGaP	TARGET	no WES	no WES	no WES		White	1	0	0	0	0
SJAML040526_D1	Male	Not Available	8.86	8.86	Diagnosis	M4	Acute myeloid leukemia with defining genetic abnormalities	Acute myeloid leukemia with CBFB::MYH11 fusion	Not applicable	AML with inv(16)(p13.1q22) or t(16;16)(p13.1;q22)/CBFB::MYH11	Not applicable	46,XY,inv(16)(p13.1q22)[13]/46,XY[6]	NO	NO	NO	NO	NO	CBFB::MYH11	CBFB::MYH11	CBFB-MYH11 (inv(16)(p13.1q22))	Possible	58	140.9	Not Available	Not Available	RNA-Seq and WGS data	TARGET; Bolouri, H. et al. Nat Med., 2018	NA	TARGET; Bolouri, H. et al. Nat Med., 2018	dbGaP	TARGET	TARGET; Bolouri, H. et al. Nat Med., 2018	dbGaP	TARGET	no WES	no WES	no WES		White	1	0	0	0	0
SJAML040527_D1	Male	Not Available	18.05	18.05	Diagnosis	M5	Acute myeloid leukemia with defining genetic abnormalities	Acute myeloid leukemia with KMT2A rearrangement	Not applicable	AML with other KMT2A rearrangements	Not applicable	46,XY[20]	NO	NO	NO	NO	NO	KMT2Ar	KMT2A::MLLT4	KMT2A-MLLT4 (t(6; 11)(q27; q23))	Not_possible	89	176.2	Not Available	Not Available	RNA-Seq and WGS data	TARGET; Bolouri, H. et al. Nat Med., 2018	NA	TARGET; Bolouri, H. et al. Nat Med., 2018	dbGaP	TARGET	TARGET; Bolouri, H. et al. Nat Med., 2018	dbGaP	TARGET	no WES	no WES	no WES		White	1	0	0	0	0
SJAML040528_D1	Female	Not Available	1.63	1.63	Diagnosis	M5	Acute myeloid leukemia, defined by differentiation	Acute monocytic leukemia	Not applicable	AML not otherwise specified (NOS)	Not applicable	46,XX,der(15)t(1;15)(q12;q26)[12]	NO	NO	NO	NO	NO	Unclassified	MLLT1 (proteinIns, pC119>SPAR, VAF:54.2%)	not applicable	mutation_driven	86	302	Not Available	Not Available	RNA-Seq and WGS data	TARGET; Bolouri, H. et al. Nat Med., 2018	NA	TARGET; Bolouri, H. et al. Nat Med., 2018	dbGaP	TARGET	TARGET; Bolouri, H. et al. Nat Med., 2018	dbGaP	TARGET	no WES	no WES	no WES		White	1	0	0	0	0
SJAML040529_D1	Female	Not Available	15.93	15.93	Diagnosis	M5	Acute myeloid leukemia with defining genetic abnormalities	Acute myeloid leukemia with NUP98 rearrangement	Not applicable	AML with other rare recurring translocations	Acute myeloid leukemia with t(11;12)(p15.4;p13.3)/NUP98::KDM5A	46,XX[20]	NO	NO	NO	NO	NO	NUP98r	NUP98::KDM5A	NUP98-KDM5A (t(11;12)(p15;p13))	Not_possible	94.2	30.8	Not Available	Not Available	RNA-Seq, WGS, and WES data	TARGET; Bolouri, H. et al. Nat Med., 2018	NA	TARGET; Bolouri, H. et al. Nat Med., 2018	dbGaP	TARGET	TARGET; Bolouri, H. et al. Nat Med., 2018	dbGaP	TARGET	TARGET; Bolouri, H. et al. Nat Med., 2018	dbGaP	TARGET		White	1	0	0	0	0
SJAML040530_D1	Male	Not Available	6	6	Diagnosis	M2	Acute myeloid leukemia with defining genetic abnormalities	Acute myeloid leukemia with RUNX1::RUNX1T1 fusion	Not applicable	AML with t(8;21)(q22;q22.1)/RUNX1::RUNX1T1	Not applicable	45,X,-Y,t(8;21)(q22;q22)[20] REPORT ONLY	NO	NO	NO	NO	NO	RUNX1::RUNX1T1	RUNX1::RUNX1T1	RUNX1-RUNX1T1 (t(8;21)(q22;q22))	Possible	71	11.2	Not Available	Not Available	RNA-Seq and WGS data	TARGET; Bolouri, H. et al. Nat Med., 2018	NA	TARGET; Bolouri, H. et al. Nat Med., 2018	dbGaP	TARGET	TARGET; Bolouri, H. et al. Nat Med., 2018	dbGaP	TARGET	no WES	no WES	no WES		White	1	0	0	0	0
SJAML040531_D1	Male	Not Available	16.76	16.76	Diagnosis	Not available	Acute myeloid leukemia with defining genetic abnormalities	Acute myeloid leukemia with CEBPA mutation	Not applicable	AML with in-frame bZIP CEBPA mutations	Not applicable	46,XY	NO	NO	NO	NO	NO	CEBPA	CEBPA|Q312>QQ|55%,R86_Q87>R*|49%	not applicable	mutation_driven	86	16.9	Not Available	Not Available	RNA-Seq and WGS data	TARGET; Bolouri, H. et al. Nat Med., 2018	NA	TARGET; Bolouri, H. et al. Nat Med., 2018	dbGaP	TARGET	TARGET; Bolouri, H. et al. Nat Med., 2018	dbGaP	TARGET	no WES	no WES	no WES		Hispanic	0.7389	0.2417	0	0	0.0195
SJAML040532_D1	Male	Not Available	12.12	12.12	Diagnosis	Not available	Acute myeloid leukemia with defining genetic abnormalities	Acute myeloid leukemia with RUNX1::RUNX1T1 fusion	Not applicable	AML with t(8;21)(q22;q22.1)/RUNX1::RUNX1T1	Not applicable	46,XY,t(8;12;21)(q22;p11.2;q22)[20]	NO	NO	NO	NO	NO	RUNX1::RUNX1T1	RUNX1::RUNX1T1	RUNX1-RUNX1T1 (t(8;21)(q22;q22))	Possible	78.2	14	Not Available	Not Available	RNA-Seq and WGS data	TARGET; Bolouri, H. et al. Nat Med., 2018	NA	TARGET; Bolouri, H. et al. Nat Med., 2018	dbGaP	TARGET	TARGET; Bolouri, H. et al. Nat Med., 2018	dbGaP	TARGET	no WES	no WES	no WES		Hispanic	0	0.8725	0.0934	0.0341	0
SJAML040533_D1	Male	Not Available	1.12	1.12	Diagnosis	M4	Acute myeloid leukemia with defining genetic abnormalities	Acute myeloid leukemia with KMT2A rearrangement	Not applicable	AML with t(9;11)(p21.3;q23.3)/MLLT3::KMT2A	Not applicable	Not Available	NA	NA	NA	NA	NA	KMT2Ar	KMT2A::MLLT3	KMT2A-MLLT3 (t(9;11)(p22;q23))	Cytogenetics_not_available	62	42.8	Not Available	Not Available	RNA-Seq and WGS data	TARGET; Bolouri, H. et al. Nat Med., 2018	NA	TARGET; Bolouri, H. et al. Nat Med., 2018	dbGaP	TARGET	TARGET; Bolouri, H. et al. Nat Med., 2018	dbGaP	TARGET	no WES	no WES	no WES		White	0.9903	0	0	0	0.0097
SJAML040534_D1	Male	Not Available	1.89	1.89	Diagnosis	Not available	Acute myeloid leukemia with defining genetic abnormalities	Acute myeloid leukemia with CBFB::MYH11 fusion	Not applicable	AML with inv(16)(p13.1q22) or t(16;16)(p13.1;q22)/CBFB::MYH11	Not applicable	Not Available	NA	NA	NA	NA	NA	CBFB::MYH11	CBFB::MYH11	CBFB-MYH11 (inv(16)(p13.1q22))	Cytogenetics_not_available	50	64.1	Not Available	Not Available	RNA-Seq and WGS data	TARGET; Bolouri, H. et al. Nat Med., 2018	NA	TARGET; Bolouri, H. et al. Nat Med., 2018	dbGaP	TARGET	TARGET; Bolouri, H. et al. Nat Med., 2018	dbGaP	TARGET	no WES	no WES	no WES		White	1	0	0	0	0
SJAML040535_D1	Male	Not Available	0.72	0.72	Diagnosis	M4	Acute myeloid leukemia with defining genetic abnormalities	Acute myeloid leukemia with CBFB::MYH11 fusion	Not applicable	AML with inv(16)(p13.1q22) or t(16;16)(p13.1;q22)/CBFB::MYH11	Not applicable	46,XY,inv(16)(p13.1q22)[18] [report only]	NO	NO	NO	NO	NO	CBFB::MYH11	CBFB::MYH11	CBFB-MYH11 (inv(16)(p13.1q22))	Possible	52	125.9	Not Available	Not Available	RNA-Seq and WGS data	TARGET; Bolouri, H. et al. Nat Med., 2018	NA	TARGET; Bolouri, H. et al. Nat Med., 2018	dbGaP	TARGET	TARGET; Bolouri, H. et al. Nat Med., 2018	dbGaP	TARGET	no WES	no WES	no WES		Other-US (primarily admixed with European or African ancestry)	0.869	0.0785	0	0	0.0526
SJAML040536_D1	Male	Not Available	17.7	17.7	Diagnosis	M4	Acute myeloid leukemia with defining genetic abnormalities	Acute myeloid leukemia with KMT2A rearrangement	Not applicable	AML with t(9;11)(p21.3;q23.3)/MLLT3::KMT2A	Not applicable	46,XY[35] REPORT ONLY	NO	NO	NO	NO	NO	KMT2Ar	KMT2A::MLLT3	KMT2A-MLLT3 (t(9;11)(p22;q23))	Not_possible	95.3	81.5	Not Available	Not Available	RNA-Seq and WGS data	TARGET; Bolouri, H. et al. Nat Med., 2018	NA	TARGET; Bolouri, H. et al. Nat Med., 2018	dbGaP	TARGET	TARGET; Bolouri, H. et al. Nat Med., 2018	dbGaP	TARGET	no WES	no WES	no WES		Black	0.064	0	0	0.0772	0.8588
SJAML040538_D1	Male	Not Available	8.5	8.5	Diagnosis	Not available	Acute myeloid leukemia with defining genetic abnormalities	Acute myeloid leukemia with RUNX1::RUNX1T1 fusion	Not applicable	AML with t(8;21)(q22;q22.1)/RUNX1::RUNX1T1	Not applicable	47,XY,+8,t(8;21)(q22;q22)[13]/46,XY[7]	NO	NO	NO	YES	NO	RUNX1::RUNX1T1	RUNX1::RUNX1T1	RUNX1-RUNX1T1 (t(8;21)(q22;q22))	Possible	90	6.4	Not Available	Not Available	RNA-Seq, WGS, and WES data	TARGET; Bolouri, H. et al. Nat Med., 2018	NA	TARGET; Bolouri, H. et al. Nat Med., 2018	dbGaP	TARGET	TARGET; Bolouri, H. et al. Nat Med., 2018	dbGaP	TARGET	TARGET; Bolouri, H. et al. Nat Med., 2018	dbGaP	TARGET		Black	0.1617	0	0	0	0.8383
SJAML040539_D1	Male	Not Available	17.87	17.87	Diagnosis	M1	Acute myeloid leukemia with defining genetic abnormalities	Acute myeloid leukemia with NPM1 mutation	Not applicable	AML with mutated NPM1	Not applicable	46,XY[20]	NO	NO	NO	NO	NO	NPM1	NPM1|W288fs|60%	not applicable	mutation_driven	88	11.8	Not Available	Not Available	RNA-Seq and WGS data	TARGET; Bolouri, H. et al. Nat Med., 2018	NA	TARGET; Bolouri, H. et al. Nat Med., 2018	dbGaP	TARGET	TARGET; Bolouri, H. et al. Nat Med., 2018	dbGaP	TARGET	no WES	no WES	no WES		Hispanic	0.5338	0.3155	0.0847	0	0.0659
SJAML040540_D1	Female	Not Available	4.6	4.6	Diagnosis	M5	Acute myeloid leukemia with defining genetic abnormalities	Acute myeloid leukemia with other defined genetic alterations	Acute myeloid leukemia with KAT6A::NCOA2	AML not otherwise specified (NOS)	Acute myeloid leukemia with KAT6A::NCOA2	46,XX,add(15)(q26)[7]/46,XX[4] REPORT ONLY	NO	NO	NO	NO	NO	KAT6Ar	KAT6A::NCOA2	KAT6A-NCOA2 (inv(8)(p11q13))	Not_possible	74.6	97.6	Not Available	Not Available	RNA-Seq and WGS data	TARGET; Bolouri, H. et al. Nat Med., 2018	NA	TARGET; Bolouri, H. et al. Nat Med., 2018	dbGaP	TARGET	TARGET; Bolouri, H. et al. Nat Med., 2018	dbGaP	TARGET	no WES	no WES	no WES		White	0.9563	0	0.0437	0	0
SJAML040541_D1	Male	Not Available	12.49	12.49	Diagnosis	M2	Acute myeloid leukemia with defining genetic abnormalities	Acute myeloid leukemia with other defined genetic alterations	Acute myeloid leukemia with UBTF tandem duplication	AML not otherwise specified (NOS)	Not applicable	46,XY[20]	NO	NO	NO	NO	NO	UBTF	UBTF::TD	not applicable	mutation_driven	25	2.1	Not Available	Not Available	RNA-Seq and WGS data	TARGET; Bolouri, H. et al. Nat Med., 2018	NA	TARGET; Bolouri, H. et al. Nat Med., 2018	dbGaP	TARGET	TARGET; Bolouri, H. et al. Nat Med., 2018	dbGaP	TARGET	no WES	no WES	no WES		Other-Asian (dominant admixture with East Asian or South Asian ancestry)	0.2726	0.0557	0.6603	0	0.0114
SJAML040542_D1	Female	Not Available	10.27	10.27	Diagnosis	M2	Acute myeloid leukemia with defining genetic abnormalities	Acute myeloid leukemia with NUP98 rearrangement	Not applicable	AML with other rare recurring translocations	Acute myeloid leukemia with NUP98 and other partners	46,XX[20]	NO	NO	NO	NO	NO	NUP98r	NUP98::HMGB3	NUP98::HMGB3 (t(X;11)(q28;p15))	Not_possible	54	11.2	Not Available	Not Available	RNA-Seq and WGS data	TARGET; Bolouri, H. et al. Nat Med., 2018	NA	TARGET; Bolouri, H. et al. Nat Med., 2018	dbGaP	TARGET	TARGET; Bolouri, H. et al. Nat Med., 2018	dbGaP	TARGET	no WES	no WES	no WES		South Asian	0	0	0	1	0
SJAML040543_D1	Female	Not Available	4.06	4.06	Diagnosis	M2	Acute myeloid leukemia with defining genetic abnormalities	Acute myeloid leukemia with RUNX1::RUNX1T1 fusion	Not applicable	AML with t(8;21)(q22;q22.1)/RUNX1::RUNX1T1	Not applicable	46,XX,del(7)(q32q34),t(8;21)(q22;q22)[17]/45,idem,-X[3] REPORT ONLY	YES	NO	NO	NO	NO	RUNX1::RUNX1T1	RUNX1::RUNX1T1	RUNX1-RUNX1T1 (t(8;21)(q22;q22))	Possible	58	19.4	Not Available	Not Available	RNA-Seq and WGS data	TARGET; Bolouri, H. et al. Nat Med., 2018	NA	TARGET; Bolouri, H. et al. Nat Med., 2018	dbGaP	TARGET	TARGET; Bolouri, H. et al. Nat Med., 2018	dbGaP	TARGET	no WES	no WES	no WES		Black	0.1114	0	0	0.0558	0.8328
SJAML040544_D1	Male	Not Available	14.18	14.18	Diagnosis	M1	Acute myeloid leukemia with defining genetic abnormalities	Acute myeloid leukemia with CEBPA mutation	Not applicable	AML with in-frame bZIP CEBPA mutations	Not applicable	47,XY,+21[15]	NO	NO	NO	NO	YES	CEBPA	CEBPA::ITD	not applicable	mutation_driven	78	37.8	Not Available	Not Available	RNA-Seq and WGS data	TARGET; Bolouri, H. et al. Nat Med., 2018	NA	TARGET; Bolouri, H. et al. Nat Med., 2018	dbGaP	TARGET	TARGET; Bolouri, H. et al. Nat Med., 2018	dbGaP	TARGET	no WES	no WES	no WES		Black	0.1253	0	0	0	0.8747
SJAML040545_D1	Male	Not Available	0.98	0.98	Diagnosis	M5	Acute myeloid leukemia, defined by differentiation	Acute monocytic leukemia	Not applicable	AML not otherwise specified (NOS)	Not applicable	NA	NA	NA	NA	NA	NA	Unclassified	no mutation	not applicable	No_pathogenic_fusion	71	120.7	Not Available	Not Available	RNA-Seq and WGS data	TARGET; Bolouri, H. et al. Nat Med., 2018	NA	TARGET; Bolouri, H. et al. Nat Med., 2018	dbGaP	TARGET	TARGET; Bolouri, H. et al. Nat Med., 2018	dbGaP	TARGET	no WES	no WES	no WES		Hispanic	0.5244	0.3967	0.0386	0	0.0402
SJAML040546_D1	Female	Not Available	1.93	1.93	Diagnosis	M2	Acute myeloid leukemia with defining genetic abnormalities	Acute myeloid leukemia with RUNX1::RUNX1T1 fusion	Not applicable	AML with t(8;21)(q22;q22.1)/RUNX1::RUNX1T1	Not applicable	Not Available	NA	NA	NA	NA	NA	RUNX1::RUNX1T1	RUNX1::RUNX1T1	RUNX1-RUNX1T1 (t(8;21)(q22;q22))	Cytogenetics_not_available	44	57.6	Not Available	Not Available	RNA-Seq and WGS data	TARGET; Bolouri, H. et al. Nat Med., 2018	NA	TARGET; Bolouri, H. et al. Nat Med., 2018	dbGaP	TARGET	TARGET; Bolouri, H. et al. Nat Med., 2018	dbGaP	TARGET	no WES	no WES	no WES		White	0.9912	0	0	0	0.0088
SJAML040547_D1	Male	Not Available	16.04	16.04	Diagnosis	M4	Acute myeloid leukemia with defining genetic abnormalities	Acute myeloid leukemia with CBFB::MYH11 fusion	Not applicable	AML with inv(16)(p13.1q22) or t(16;16)(p13.1;q22)/CBFB::MYH11	Not applicable	46,XY,inv(16)(p13.1q22)[20]	NO	NO	NO	NO	NO	CBFB::MYH11	CBFB::MYH11	CBFB-MYH11 (inv(16)(p13.1q22))	Possible	72	86.7	Not Available	Not Available	RNA-Seq and WGS data	TARGET; Bolouri, H. et al. Nat Med., 2018	NA	TARGET; Bolouri, H. et al. Nat Med., 2018	dbGaP	TARGET	TARGET; Bolouri, H. et al. Nat Med., 2018	dbGaP	TARGET	no WES	no WES	no WES		White	1	0	0	0	0
SJAML040548_D1	Male	Not Available	1.35	1.35	Diagnosis	M0	Acute myeloid leukemia with defining genetic abnormalities	Acute myeloid leukemia with other defined genetic alterations	Acute myeloid leukemia with FUS::FEV	AML not otherwise specified (NOS)	Acute myeloid leukemia with FUS::FEV	46,XY,ider(16)(q10)del(16)(q22)[[30]	NO	NO	NO	NO	NO	ETS family	FUS::FEV	FUS-FEV (t(2;16)(q33;p11) )	Not_possible	93	11.5	Not Available	Not Available	RNA-Seq, WGS, and WES data	TARGET; Bolouri, H. et al. Nat Med., 2018	NA	TARGET; Bolouri, H. et al. Nat Med., 2018	dbGaP	TARGET	TARGET; Bolouri, H. et al. Nat Med., 2018	dbGaP	TARGET	TARGET; Bolouri, H. et al. Nat Med., 2018	dbGaP	TARGET		Hispanic	0.2174	0.6674	0.0509	0.0462	0.0181
SJAML040549_D1	Male	Not Available	11.16	11.16	Diagnosis	Not available	Acute myeloid leukemia with defining genetic abnormalities	Acute myeloid leukemia with other defined genetic alterations	Acute myeloid leukemia with UBTF tandem duplication	AML not otherwise specified (NOS)	Not applicable	46,XY[20]	NO	NO	NO	NO	NO	UBTF	UBTF::TD	not applicable	mutation_driven	70	24.3	Not Available	Not Available	RNA-Seq and WGS data	TARGET; Bolouri, H. et al. Nat Med., 2018	NA	TARGET; Bolouri, H. et al. Nat Med., 2018	dbGaP	TARGET	TARGET; Bolouri, H. et al. Nat Med., 2018	dbGaP	TARGET	no WES	no WES	no WES		Other-US (primarily admixed with European or African ancestry)	0.1658	0.2392	0	0.1291	0.4659
SJAML040550_D1	Male	Not Available	17.58	17.58	Diagnosis	M2	Acute myeloid leukemia with defining genetic abnormalities	Acute myeloid leukemia, myelodysplasia-related	Not applicable	AML not otherwise specified (NOS)	Acute myeloid leukemia with FUS::FLI1	46,XY,der(1)t(1;1)(q42;p22),der(1)t(1;1)(p34;q21),t(6;9)(p25;p22)c,t(11;16)(q25;p11.2)[9]/46,idem,del(13)(q12q22)[10]	YES	NO	NO	NO	NO	ETS family	FUS::FLI1	FUS-FLI1 (t(11;16)(q24p11))	Possible	65	23.7	Not Available	Not Available	RNA-Seq and WGS data	TARGET; Bolouri, H. et al. Nat Med., 2018	NA	TARGET; Bolouri, H. et al. Nat Med., 2018	dbGaP	TARGET	TARGET; Bolouri, H. et al. Nat Med., 2018	dbGaP	TARGET	no WES	no WES	no WES		White	1	0	0	0	0
SJAML040551_D1	Female	Not Available	2.25	2.25	Diagnosis	M1	Acute myeloid leukemia with defining genetic abnormalities	Acute myeloid leukemia with CEBPA mutation	Not applicable	AML with in-frame bZIP CEBPA mutations	Not applicable	46,XX[20] [REPORT ONLY]	NO	NO	NO	NO	NO	CEBPA	CEBPA|E309>VE|49%,R343fs|53%	not applicable	mutation_driven	91.5	152.6	Not Available	Not Available	RNA-Seq and WGS data	TARGET; Bolouri, H. et al. Nat Med., 2018	NA	TARGET; Bolouri, H. et al. Nat Med., 2018	dbGaP	TARGET	TARGET; Bolouri, H. et al. Nat Med., 2018	dbGaP	TARGET	no WES	no WES	no WES		White	1	0	0	0	0
SJAML040552_D1	Female	Not Available	15.31	15.31	Diagnosis	M2	Acute myeloid leukemia with defining genetic abnormalities	Acute myeloid leukemia with CBFB::MYH11 fusion	Not applicable	AML with inv(16)(p13.1q22) or t(16;16)(p13.1;q22)/CBFB::MYH11	Not applicable	46,XX,inv(16)(p13q22)23]/46,XX[2]	NO	NO	NO	NO	NO	CBFB::MYH11	CBFB::MYH11	CBFB-MYH11 (inv(16)(p13.1q22))	Possible	90	127.8	Not Available	Not Available	RNA-Seq and WGS data	TARGET; Bolouri, H. et al. Nat Med., 2018	NA	TARGET; Bolouri, H. et al. Nat Med., 2018	dbGaP	TARGET	TARGET; Bolouri, H. et al. Nat Med., 2018	dbGaP	TARGET	no WES	no WES	no WES		White	1	0	0	0	0
SJAML040553_D1	Female	Not Available	14.81	14.81	Diagnosis	M4	Acute myeloid leukemia with defining genetic abnormalities	Acute myeloid leukemia with CBFB::MYH11 fusion	Not applicable	AML with inv(16)(p13.1q22) or t(16;16)(p13.1;q22)/CBFB::MYH11	Not applicable	46,XX,inv(16)(p13.1q22)[16]/46,idem,t(17;19)(q11.2;q13.3)[4] REPORT ONLY	NO	NO	NO	NO	NO	CBFB::MYH11	CBFB::MYH11	CBFB-MYH11 (inv(16)(p13.1q22))	Possible	60	76.6	Not Available	Not Available	RNA-Seq and WGS data	TARGET; Bolouri, H. et al. Nat Med., 2018	NA	TARGET; Bolouri, H. et al. Nat Med., 2018	dbGaP	TARGET	TARGET; Bolouri, H. et al. Nat Med., 2018	dbGaP	TARGET	no WES	no WES	no WES		White	1	0	0	0	0
SJAML040554_D1	Male	Not Available	14.65	14.65	Diagnosis	Not available	Acute myeloid leukemia with defining genetic abnormalities	Acute myeloid leukemia with CBFB::MYH11 fusion	Not applicable	AML with inv(16)(p13.1q22) or t(16;16)(p13.1;q22)/CBFB::MYH11	Not applicable	47,XY,inv(16)(p13.1q22),+22[20]	NO	NO	NO	NO	NO	CBFB::MYH11	CBFB::MYH11	CBFB-MYH11 (inv(16)(p13.1q22))	Possible	85	54.8	Not Available	Not Available	RNA-Seq and WGS data	TARGET; Bolouri, H. et al. Nat Med., 2018	NA	TARGET; Bolouri, H. et al. Nat Med., 2018	dbGaP	TARGET	TARGET; Bolouri, H. et al. Nat Med., 2018	dbGaP	TARGET	no WES	no WES	no WES		White	1	0	0	0	0
SJAML040555_D1	Male	Not Available	13.56	13.56	Diagnosis	M4	Acute myeloid leukemia with defining genetic abnormalities	Acute myeloid leukemia with RUNX1::RUNX1T1 fusion	Not applicable	AML with t(8;21)(q22;q22.1)/RUNX1::RUNX1T1	Not applicable	46,XY,t(8;20;21)(q22;q13.1;q22),del(9)(q22q34)[20]	NO	NO	NO	NO	NO	RUNX1::RUNX1T1	RUNX1::RUNX1T1	RUNX1-RUNX1T1 (t(8;21)(q22;q22))	Possible	72	25.7	Not Available	Not Available	RNA-Seq, WGS, and WES data	TARGET; Bolouri, H. et al. Nat Med., 2018	NA	TARGET; Bolouri, H. et al. Nat Med., 2018	dbGaP	TARGET	TARGET; Bolouri, H. et al. Nat Med., 2018	dbGaP	TARGET	TARGET; Bolouri, H. et al. Nat Med., 2018	dbGaP	TARGET		Hispanic	0.4992	0.3999	0.0248	0	0.0761
SJAML040556_D1	Female	Not Available	5.07	5.07	Diagnosis	M4	Acute myeloid leukemia with defining genetic abnormalities	Acute myeloid leukemia with CBFB::MYH11 fusion	Not applicable	AML with inv(16)(p13.1q22) or t(16;16)(p13.1;q22)/CBFB::MYH11	Not applicable	46,XX,inv(16)(p13.1q22)[16]/46,XX[4]	NO	NO	NO	NO	NO	CBFB::MYH11	CBFB::MYH11	CBFB-MYH11 (inv(16)(p13.1q22))	Possible	61	77.2	Not Available	Not Available	RNA-Seq and WGS data	TARGET; Bolouri, H. et al. Nat Med., 2018	NA	TARGET; Bolouri, H. et al. Nat Med., 2018	dbGaP	TARGET	TARGET; Bolouri, H. et al. Nat Med., 2018	dbGaP	TARGET	no WES	no WES	no WES		White	1	0	0	0	0
SJAML040557_D1	Male	Not Available	5.64	5.64	Diagnosis	M4	Acute myeloid leukemia with defining genetic abnormalities	Acute myeloid leukemia with CBFB::MYH11 fusion	Not applicable	AML with inv(16)(p13.1q22) or t(16;16)(p13.1;q22)/CBFB::MYH11	Not applicable	46,XY,inv(16)(p13.1q22)[19]/46,XY[1]	NO	NO	NO	NO	NO	CBFB::MYH11	CBFB::MYH11	CBFB-MYH11 (inv(16)(p13.1q22))	Possible	67	74.9	Not Available	Not Available	RNA-Seq and WGS data	TARGET; Bolouri, H. et al. Nat Med., 2018	NA	TARGET; Bolouri, H. et al. Nat Med., 2018	dbGaP	TARGET	TARGET; Bolouri, H. et al. Nat Med., 2018	dbGaP	TARGET	no WES	no WES	no WES		Hispanic	0.5697	0.3495	0.0411	0	0.0398
SJAML040558_D1	Male	Not Available	9.07	9.07	Diagnosis	M2	Acute myeloid leukemia with defining genetic abnormalities	Acute myeloid leukemia with CBFB::MYH11 fusion	Not applicable	AML with inv(16)(p13.1q22) or t(16;16)(p13.1;q22)/CBFB::MYH11	Not applicable	46,XY,inv(16)(p13.1q22)[11]/92,idemx2[2]/89,idemx2,-Y,-7,-9[4]/46,XY[4]	YES	YES	NO	NO	NO	CBFB::MYH11	CBFB::MYH11	CBFB-MYH11 (inv(16)(p13.1q22))	Possible	72	46.2	Not Available	Not Available	RNA-Seq and WGS data	TARGET; Bolouri, H. et al. Nat Med., 2018	NA	TARGET; Bolouri, H. et al. Nat Med., 2018	dbGaP	TARGET	TARGET; Bolouri, H. et al. Nat Med., 2018	dbGaP	TARGET	no WES	no WES	no WES		White	1	0	0	0	0
SJAML040559_D1	Male	Not Available	17.73	17.73	Diagnosis	M1	Acute myeloid leukemia with defining genetic abnormalities	Acute myeloid leukemia with other defined genetic alterations	Acute myeloid leukemia with KMT2A-PTD	AML not otherwise specified (NOS)	Acute myeloid leukemia with KMT2A-PTD	Not Available	NA	NA	NA	NA	NA	KMT2A-PTD	KMT2A::PTD	not applicable	mutation_driven	80	65	Not Available	Not Available	RNA-Seq and WGS data	TARGET; Bolouri, H. et al. Nat Med., 2018	NA	TARGET; Bolouri, H. et al. Nat Med., 2018	dbGaP	TARGET	TARGET; Bolouri, H. et al. Nat Med., 2018	dbGaP	TARGET	no WES	no WES	no WES		White	0.9689	0	0	0.0311	0
SJAML040560_D1	Female	Not Available	1.75	1.75	Diagnosis	M5	Acute myeloid leukemia with defining genetic abnormalities	Acute myeloid leukemia with KMT2A rearrangement	Not applicable	AML with t(9;11)(p21.3;q23.3)/MLLT3::KMT2A	Not applicable	46,XX,t(9;11)(p22;q23)[22]	NO	NO	NO	NO	NO	KMT2Ar	KMT2A::MLLT3	KMT2A-MLLT3 (t(9;11)(p22;q23))	Possible	99	11.1	Not Available	Not Available	RNA-Seq and WGS data	TARGET; Bolouri, H. et al. Nat Med., 2018	NA	TARGET; Bolouri, H. et al. Nat Med., 2018	dbGaP	TARGET	TARGET; Bolouri, H. et al. Nat Med., 2018	dbGaP	TARGET	no WES	no WES	no WES		White	0.9473	0	0	0	0.0527
SJAML040561_D1	Male	Not Available	13.51	13.51	Diagnosis	M4	Acute myeloid leukemia with defining genetic abnormalities	Acute myeloid leukemia with CBFB::MYH11 fusion	Not applicable	AML with inv(16)(p13.1q22) or t(16;16)(p13.1;q22)/CBFB::MYH11	Not applicable	46,XY,t(8;16)(q22;q22.1)[22]/46,XY[2]	NO	NO	NO	NO	NO	CBFB::MYH11	CBFB::MYH11	CBFB-MYH11 (inv(16)(p13.1q22))	Not_possible	67	53.5	Not Available	Not Available	RNA-Seq and WGS data	TARGET; Bolouri, H. et al. Nat Med., 2018	NA	TARGET; Bolouri, H. et al. Nat Med., 2018	dbGaP	TARGET	TARGET; Bolouri, H. et al. Nat Med., 2018	dbGaP	TARGET	no WES	no WES	no WES		White	1	0	0	0	0
SJAML040562_D1	Male	Not Available	5.9	5.9	Diagnosis	M4	Acute myeloid leukemia with defining genetic abnormalities	Acute myeloid leukemia with CBFB::MYH11 fusion	Not applicable	AML with inv(16)(p13.1q22) or t(16;16)(p13.1;q22)/CBFB::MYH11	Not applicable	46,XY,inv(16)(p13.1q22)[14]/46,XY[16]	NO	NO	NO	NO	NO	CBFB::MYH11	CBFB::MYH11	CBFB-MYH11 (inv(16)(p13.1q22))	Possible	71	253.2	Not Available	Not Available	RNA-Seq and WGS data	TARGET; Bolouri, H. et al. Nat Med., 2018	NA	TARGET; Bolouri, H. et al. Nat Med., 2018	dbGaP	TARGET	TARGET; Bolouri, H. et al. Nat Med., 2018	dbGaP	TARGET	no WES	no WES	no WES		Hispanic	0.3932	0.3774	0.0617	0.1029	0.0648
SJAML040563_D1	Female	Not Available	1.01	1.01	Diagnosis	M5	Acute myeloid leukemia with defining genetic abnormalities	Acute myeloid leukemia, myelodysplasia-related	Acute myeloid leukemia with HOXA10-ANGPT1	AML with myelodysplasia-related cytogenetic abnormalities	Acute myeloid leukemia with HOXA10::ANGPT1	47,XX,der(6)t(6;12;7)(p12;p13;p22),der(7)t(6;12;7)del(7)(q11.2),der(12)t(6;12;7),r(9)(p12q12),+19[16]46,idem,-r(9)[3]/46,XX[1]	YES	NO	NO	NO	NO	HOXr	HOXA10::ANGPT1	HOXA10-ANGPT1 (HOXA-chr7p15)	Not_possible	50	60.3	Not Available	Not Available	RNA-Seq and WGS data	TARGET; Bolouri, H. et al. Nat Med., 2018	NA	TARGET; Bolouri, H. et al. Nat Med., 2018	dbGaP	TARGET	TARGET; Bolouri, H. et al. Nat Med., 2018	dbGaP	TARGET	no WES	no WES	no WES		Black	0.1189	0	0	0	0.8811
SJAML040564_D1	Male	Not Available	11.59	11.59	Diagnosis	M4	Acute myeloid leukemia with defining genetic abnormalities	Acute myeloid leukemia with CBFB::MYH11 fusion	Not applicable	AML with inv(16)(p13.1q22) or t(16;16)(p13.1;q22)/CBFB::MYH11	Not applicable	46,XY,inv(16)(p13.1q22)[20]	NO	NO	NO	NO	NO	CBFB::MYH11	CBFB::MYH11	CBFB-MYH11 (inv(16)(p13.1q22))	Possible	75	62.2	Not Available	Not Available	RNA-Seq and WGS data	TARGET; Bolouri, H. et al. Nat Med., 2018	NA	TARGET; Bolouri, H. et al. Nat Med., 2018	dbGaP	TARGET	TARGET; Bolouri, H. et al. Nat Med., 2018	dbGaP	TARGET	no WES	no WES	no WES		White	1	0	0	0	0
SJAML040565_D1	Male	Not Available	6.35	6.35	Diagnosis	M2	Acute myeloid leukemia with defining genetic abnormalities	Acute myeloid leukemia with RUNX1::RUNX1T1 fusion	Not applicable	AML with t(8;21)(q22;q22.1)/RUNX1::RUNX1T1	Not applicable	46,XY,t(2;21;8)(p21;q22;q22)[20]	NO	NO	NO	NO	NO	RUNX1::RUNX1T1	RUNX1::RUNX1T1	RUNX1-RUNX1T1 (t(8;21)(q22;q22))	Possible	35.6	11.4	Not Available	Not Available	RNA-Seq and WGS data	TARGET; Bolouri, H. et al. Nat Med., 2018	NA	TARGET; Bolouri, H. et al. Nat Med., 2018	dbGaP	TARGET	TARGET; Bolouri, H. et al. Nat Med., 2018	dbGaP	TARGET	no WES	no WES	no WES		White	1	0	0	0	0
SJAML040566_D1	Male	Not Available	15.95	15.95	Diagnosis	M4	Acute myeloid leukemia with defining genetic abnormalities	Acute myeloid leukemia with CBFB::MYH11 fusion	Not applicable	AML with inv(16)(p13.1q22) or t(16;16)(p13.1;q22)/CBFB::MYH11	Not applicable	46,XY,inv(16)(p13.1q22)[20]	NO	NO	NO	NO	NO	CBFB::MYH11	CBFB::MYH11	CBFB-MYH11 (inv(16)(p13.1q22))	Possible	100	146	Not Available	Not Available	RNA-Seq and WGS data	TARGET; Bolouri, H. et al. Nat Med., 2018	NA	TARGET; Bolouri, H. et al. Nat Med., 2018	dbGaP	TARGET	TARGET; Bolouri, H. et al. Nat Med., 2018	dbGaP	TARGET	no WES	no WES	no WES		White	1	0	0	0	0
SJAML040567_D1	Male	Not Available	13.29	13.29	Diagnosis	M2	Acute myeloid leukemia with defining genetic abnormalities	Acute myeloid leukemia with RUNX1::RUNX1T1 fusion	Not applicable	AML with t(8;21)(q22;q22.1)/RUNX1::RUNX1T1	Not applicable	46,XY,t(8;21)(q22;q22)[21]	NO	NO	NO	NO	NO	RUNX1::RUNX1T1	RUNX1::RUNX1T1	RUNX1-RUNX1T1 (t(8;21)(q22;q22))	Possible	36	81.2	Not Available	Not Available	RNA-Seq and WGS data	TARGET; Bolouri, H. et al. Nat Med., 2018	NA	TARGET; Bolouri, H. et al. Nat Med., 2018	dbGaP	TARGET	TARGET; Bolouri, H. et al. Nat Med., 2018	dbGaP	TARGET	no WES	no WES	no WES		White	1	0	0	0	0
SJAML040568_D1	Female	Not Available	12.11	12.11	Diagnosis	M1	Acute myeloid leukemia with defining genetic abnormalities	Acute myeloid leukemia with CEBPA mutation	Not applicable	AML with in-frame bZIP CEBPA mutations	Not applicable	46,XX	NO	NO	NO	NO	NO	CEBPA	CEBPA|Q87*|50%,Q311>PS|50%	not applicable	mutation_driven	75	52.2	Not Available	Not Available	RNA-Seq and WGS data	TARGET; Bolouri, H. et al. Nat Med., 2018	NA	TARGET; Bolouri, H. et al. Nat Med., 2018	dbGaP	TARGET	TARGET; Bolouri, H. et al. Nat Med., 2018	dbGaP	TARGET	no WES	no WES	no WES		Other-US (primarily admixed with European or African ancestry)	0.6975	0.0828	0.2198	0	0
SJAML040569_D1	Female	Not Available	22.55	22.55	Diagnosis	M4	Acute myeloid leukemia with defining genetic abnormalities	Acute myeloid leukemia with CBFB::MYH11 fusion	Not applicable	AML with inv(16)(p13.1q22) or t(16;16)(p13.1;q22)/CBFB::MYH11	Not applicable	46,XX,inv(16)(p13.1q22)[20]	NO	NO	NO	NO	NO	CBFB::MYH11	CBFB::MYH11	CBFB-MYH11 (inv(16)(p13.1q22))	Possible	36	66.1	Not Available	Not Available	RNA-Seq and WGS data	TARGET; Bolouri, H. et al. Nat Med., 2018	NA	TARGET; Bolouri, H. et al. Nat Med., 2018	dbGaP	TARGET	TARGET; Bolouri, H. et al. Nat Med., 2018	dbGaP	TARGET	no WES	no WES	no WES		White	0.9999	0	0	0	0.0001
SJAML040570_D1	Female	Not Available	7.82	7.82	Diagnosis	M2	Acute myeloid leukemia with defining genetic abnormalities	Acute myeloid leukemia with DEK::NUP214 fusion	Not applicable	AML with t(6;9)(p22.3;q34.1)/DEK::NUP214 fusion	Not applicable	46,XX,t(6;9)(p23;q34)[12]/46,XX,der(6)t(6;9)(p23;q34),idic(9)(q11)[7]/46,XX[1]	YES	NO	NO	NO	NO	DEK::NUP214	DEK::NUP214	DEK-NUP214 (t(6;9)(p23;q34) )	Possible	29	22.9	Not Available	Not Available	RNA-Seq and WGS data	TARGET; Bolouri, H. et al. Nat Med., 2018	NA	TARGET; Bolouri, H. et al. Nat Med., 2018	dbGaP	TARGET	TARGET; Bolouri, H. et al. Nat Med., 2018	dbGaP	TARGET	no WES	no WES	no WES		Black	0.1374	0.021	0	0	0.8417
SJAML040571_D1	Female	Not Available	3.92	3.92	Diagnosis	M4	Acute myeloid leukemia with defining genetic abnormalities	Acute myeloid leukemia with CBFB::MYH11 fusion	Not applicable	AML with inv(16)(p13.1q22) or t(16;16)(p13.1;q22)/CBFB::MYH11	Not applicable	46,XX,inv(16)(p13.1q22)[20]	NO	NO	NO	NO	NO	CBFB::MYH11	CBFB::MYH11	CBFB-MYH11 (inv(16)(p13.1q22))	Possible	89	128.7	Not Available	Not Available	RNA-Seq and WGS data	TARGET; Bolouri, H. et al. Nat Med., 2018	NA	TARGET; Bolouri, H. et al. Nat Med., 2018	dbGaP	TARGET	TARGET; Bolouri, H. et al. Nat Med., 2018	dbGaP	TARGET	no WES	no WES	no WES		Other-US (primarily admixed with European or African ancestry)	0.5916	0	0	0.3827	0.0257
SJAML040572_D1	Male	Not Available	1.69	1.69	Diagnosis	Not available	Acute myeloid leukemia with defining genetic abnormalities	Acute myeloid leukemia with other defined genetic alterations	Acute myeloid leukemia with RUNX1::CBFA2T2	AML not otherwise specified (NOS)	Acute myeloid leukemia with RUNX1::CBFA2T2	47,XY,+15,t(20;21)(q11.2;q22)[19]/46,XY[1]	NO	NO	NO	NO	NO	RUNX1::RUNX1T1::like	RUNX1::CBFA2T2	RUNX1-CBFA2T2 (ins(21;20)(q22;q11q11))	Possible	70	42	Not Available	Not Available	RNA-Seq and WGS data	TARGET; Bolouri, H. et al. Nat Med., 2018	NA	TARGET; Bolouri, H. et al. Nat Med., 2018	dbGaP	TARGET	TARGET; Bolouri, H. et al. Nat Med., 2018	dbGaP	TARGET	no WES	no WES	no WES		White	1	0	0	0	0
SJAML040573_D1	Male	Not Available	17.53	17.53	Diagnosis	M2	Acute myeloid leukemia with defining genetic abnormalities	Acute myeloid leukemia with other defined genetic alterations	Acute myeloid leukemia with mutated CBFB[D87>GDSY]	AML not otherwise specified (NOS)	Acute myeloid leukemia with mutated CBFB[D87>GDSY]	46,XY[29]	NO	NO	NO	NO	NO	CBFB-GDXY	CBFB[D87>GDSY]	not applicable	mutation_driven	31	5.1	Not Available	Not Available	RNA-Seq and WGS data	TARGET; Bolouri, H. et al. Nat Med., 2018	NA	TARGET; Bolouri, H. et al. Nat Med., 2018	dbGaP	TARGET	TARGET; Bolouri, H. et al. Nat Med., 2018	dbGaP	TARGET	no WES	no WES	no WES		White	1	0	0	0	0
SJAML040574_D1	Male	Not Available	12.06	12.06	Diagnosis	M5	Acute myeloid leukemia with defining genetic abnormalities	Acute myeloid leukemia with KMT2A rearrangement	Not applicable	AML with other KMT2A rearrangements	Not applicable	47,XY,+8,t(10;11)(p12;q23)[10]	NO	NO	NO	YES	NO	KMT2Ar	KMT2A::MLLT10	KMT2A-MLLT10 (t(10;11)(p12;q23))	Possible	95	26.2	Not Available	Not Available	RNA-Seq and WGS data	TARGET; Bolouri, H. et al. Nat Med., 2018	NA	TARGET; Bolouri, H. et al. Nat Med., 2018	dbGaP	TARGET	TARGET; Bolouri, H. et al. Nat Med., 2018	dbGaP	TARGET	no WES	no WES	no WES		White	1	0	0	0	0
SJAML040575_D1	Male	Not Available	12.88	12.88	Diagnosis	M4	Acute myeloid leukemia with defining genetic abnormalities	Acute myeloid leukemia with NPM1 mutation	Not applicable	AML with mutated NPM1	Not applicable	46,XY[60]	NO	NO	NO	NO	NO	NPM1	NPM1|L287fs|53%	not applicable	mutation_driven	86	46.1	Not Available	Not Available	RNA-Seq and WGS data	TARGET; Bolouri, H. et al. Nat Med., 2018	NA	TARGET; Bolouri, H. et al. Nat Med., 2018	dbGaP	TARGET	TARGET; Bolouri, H. et al. Nat Med., 2018	dbGaP	TARGET	no WES	no WES	no WES		White	1	0	0	0	0
SJAML040576_D1	Female	Not Available	15.97	15.97	Diagnosis	M5	Acute myeloid leukemia with defining genetic abnormalities	Acute myeloid leukemia with KMT2A rearrangement	Not applicable	AML with t(9;11)(p21.3;q23.3)/MLLT3::KMT2A	Not applicable	Inadequate. ish MLL sep	NA	NA	NA	NA	NA	KMT2Ar	KMT2A::MLLT3	KMT2A-MLLT3 (t(9;11)(p22;q23))	Possible	99	16.5	Not Available	Not Available	RNA-Seq and WGS data	TARGET; Bolouri, H. et al. Nat Med., 2018	NA	TARGET; Bolouri, H. et al. Nat Med., 2018	dbGaP	TARGET	TARGET; Bolouri, H. et al. Nat Med., 2018	dbGaP	TARGET	no WES	no WES	no WES		White	1	0	0	0	0
SJAML040577_D1	Female	Not Available	7.65	7.65	Diagnosis	M5	Acute myeloid leukemia with defining genetic abnormalities	Acute myeloid leukemia with KMT2A rearrangement	Not applicable	AML with other KMT2A rearrangements	Not applicable	46,XX,t(10;11)(p11.2;q23)[20]	NO	NO	NO	NO	NO	KMT2Ar	KMT2A::MLLT10	KMT2A-MLLT10 (t(10;11)(p12;q23))	Possible	78	73.6	Not Available	Not Available	RNA-Seq and WGS data	TARGET; Bolouri, H. et al. Nat Med., 2018	NA	TARGET; Bolouri, H. et al. Nat Med., 2018	dbGaP	TARGET	TARGET; Bolouri, H. et al. Nat Med., 2018	dbGaP	TARGET	no WES	no WES	no WES		Other-US (primarily admixed with European or African ancestry)	0.834	0.0907	0	0	0.0753
SJAML040578_D1	Female	Not Available	1.22	1.22	Diagnosis	M5	Acute myeloid leukemia with defining genetic abnormalities	Acute myeloid leukemia with KMT2A rearrangement	Not applicable	AML with other KMT2A rearrangements	Not applicable	46,XX,inv(8)(q11.2q24.1),der(11)t(11;12)(q13;q13)t(11;12)(q23;q24.3),der(12)t(11;12)t(11;12),del(15)(q22q24)	YES	NO	NO	NO	NO	KMT2Ar	KMT2A::SARNP	KMT2A-SARNP (t(11;12)(q23;q13) )	Possible	81	206.3	Not Available	Not Available	RNA-Seq and WGS data	TARGET; Bolouri, H. et al. Nat Med., 2018	NA	TARGET; Bolouri, H. et al. Nat Med., 2018	dbGaP	TARGET	TARGET; Bolouri, H. et al. Nat Med., 2018	dbGaP	TARGET	no WES	no WES	no WES		Hispanic	0.4346	0.4593	0.0728	0	0.0332
SJAML040579_D1	Male	Not Available	0.93	0.93	Diagnosis	M0	Acute myeloid leukemia with defining genetic abnormalities	Acute myeloid leukemia with other defined genetic alterations	Acute myeloid leukemia with CBFA2T3::GLIS2	AML with other rare recurring translocations	Acute myeloid leukemia with inv(16)(p13.3q24.3)/CBFA2T3::GLIS2	46,XY[20]	NO	NO	NO	NO	NO	GLISr	CBFA2T3::GLIS2	CBFA2T3-GLIS2 (inv(16)(p13q24))	Not_possible	Not Available	208.6	Not Available	Not Available	RNA-Seq and WGS data	TARGET; Bolouri, H. et al. Nat Med., 2018	NA	TARGET; Bolouri, H. et al. Nat Med., 2018	dbGaP	TARGET	TARGET; Bolouri, H. et al. Nat Med., 2018	dbGaP	TARGET	no WES	no WES	no WES		Hispanic	0.4287	0.4839	0	0.0875	0
SJAML040580_D1	Female	Not Available	16.4	16.4	Diagnosis	M4	Acute myeloid leukemia with defining genetic abnormalities	Acute myeloid leukemia with KMT2A rearrangement	Not applicable	AML with other KMT2A rearrangements	Not applicable	46,XX,del(10)(q22q24),t(11;11)(p15;q13.1),-16,+mar[16]/46,XX[4],	YES	NO	NO	NO	NO	KMT2Ar	KMT2A::MLLT10	KMT2A-MLLT10 (t(10;11)(p12;q23))	Not_possible	96	23.9	Not Available	Not Available	RNA-Seq and WGS data	TARGET; Bolouri, H. et al. Nat Med., 2018	NA	TARGET; Bolouri, H. et al. Nat Med., 2018	dbGaP	TARGET	TARGET; Bolouri, H. et al. Nat Med., 2018	dbGaP	TARGET	no WES	no WES	no WES		White	1	0	0	0	0
SJAML040582_D1	Female	Not Available	10.43	10.43	Diagnosis	M2	Acute myeloid leukemia with defining genetic abnormalities	Acute myeloid leukemia with RUNX1::RUNX1T1 fusion	Not applicable	AML with t(8;21)(q22;q22.1)/RUNX1::RUNX1T1	Not applicable	46,XX,t(15;21)(q22;q22), cryp ins(8;21)(q22;q22q22)[19].ish der(8)ins(8;21)(q22;q22)(ETO+,RUNX1+)	NO	NO	NO	NO	NO	RUNX1::RUNX1T1	RUNX1::RUNX1T1	RUNX1-RUNX1T1 (t(8;21)(q22;q22))	Possible	50.5	94.8	Not Available	Not Available	RNA-Seq and WGS data	TARGET; Bolouri, H. et al. Nat Med., 2018	NA	TARGET; Bolouri, H. et al. Nat Med., 2018	dbGaP	TARGET	TARGET; Bolouri, H. et al. Nat Med., 2018	dbGaP	TARGET	no WES	no WES	no WES		Hispanic	0.3315	0.5717	0.0472	0	0.0496
SJAML040583_D1	Male	Not Available	1.85	1.85	Diagnosis	M1	Acute myeloid leukemia with defining genetic abnormalities	Acute myeloid leukemia, myelodysplasia-related	Acute myeloid leukemia with GATA1 abnormality	AML with myelodysplasia-related cytogenetic abnormalities	Acute myeloid leukemia with GATA1 abnormality	47,XY,del(5)(p15.1),i(7)(q10),add(14)(q32),+21[21]	YES	NO	NO	NO	YES	GATA1	GATA1|S72_V74fs|69%	not applicable	mutation_driven	80	115	Not Available	Not Available	RNA-Seq and WGS data	TARGET; Bolouri, H. et al. Nat Med., 2018	NA	TARGET; Bolouri, H. et al. Nat Med., 2018	dbGaP	TARGET	TARGET; Bolouri, H. et al. Nat Med., 2018	dbGaP	TARGET	no WES	no WES	no WES		White	1	0	0	0	0
SJAML040584_D1	Female	Not Available	17.9	17.9	Diagnosis	M4	Acute myeloid leukemia with defining genetic abnormalities	Acute myeloid leukemia with CBFB::MYH11 fusion	Not applicable	AML with inv(16)(p13.1q22) or t(16;16)(p13.1;q22)/CBFB::MYH11	Not applicable	46,XX,inv(16)(p13.1q22)[20]	NO	NO	NO	NO	NO	CBFB::MYH11	CBFB::MYH11	CBFB-MYH11 (inv(16)(p13.1q22))	Possible	57	54.8	Not Available	Not Available	RNA-Seq and WGS data	TARGET; Bolouri, H. et al. Nat Med., 2018	NA	TARGET; Bolouri, H. et al. Nat Med., 2018	dbGaP	TARGET	TARGET; Bolouri, H. et al. Nat Med., 2018	dbGaP	TARGET	no WES	no WES	no WES		White	1	0	0	0	0
SJAML040585_D1	Female	Not Available	7.56	7.56	Diagnosis	M2	Acute myeloid leukemia with defining genetic abnormalities	Acute myeloid leukemia with RUNX1::RUNX1T1 fusion	Not applicable	AML with t(8;21)(q22;q22.1)/RUNX1::RUNX1T1	Not applicable	45,X,-X,t(8;21)(q22;q22)[20]	NO	NO	NO	NO	NO	RUNX1::RUNX1T1	RUNX1::RUNX1T1	RUNX1-RUNX1T1 (t(8;21)(q22;q22))	Possible	80	31.7	Not Available	Not Available	RNA-Seq and WGS data	TARGET; Bolouri, H. et al. Nat Med., 2018	NA	TARGET; Bolouri, H. et al. Nat Med., 2018	dbGaP	TARGET	TARGET; Bolouri, H. et al. Nat Med., 2018	dbGaP	TARGET	no WES	no WES	no WES		Hispanic	0.1957	0.6478	0.0868	0	0.0697
SJAML040586_D1	Male	Not Available	18.96	18.96	Diagnosis	Not available	Acute myeloid leukemia with defining genetic abnormalities	Acute myeloid leukemia, myelodysplasia-related	Not applicable	Acute myeloid leukemia with other rare recurring translocations	Acute myeloid leukemia with t(1 ;11)(p12.3;q14.2)/PICALM::MLLT10	47,XY,t(10;11)(p13;q21),+19[2]/46,idem,der(7;11)(q10;q10)[4]/46,idem,psu dic(7;11)(p22;p11.2)[4]/46,idem,der(7;19)(q10;q10),+mar[4]/46,XY[5]	YES	NO	NO	NO	NO	PICALM::MLLT10	PICALM::MLLT10	PICALM-MLLT10 (t(10;11)(p12;q21) )	Possible	69	11.7	Not Available	Not Available	RNA-Seq and WGS data	TARGET; Bolouri, H. et al. Nat Med., 2018	NA	TARGET; Bolouri, H. et al. Nat Med., 2018	dbGaP	TARGET	TARGET; Bolouri, H. et al. Nat Med., 2018	dbGaP	TARGET	no WES	no WES	no WES		White	0.962	0	0	0.038	0
SJAML040587_D1	Male	Not Available	4.94	4.94	Diagnosis	M2	Acute myeloid leukemia with defining genetic abnormalities	Acute myeloid leukemia with RUNX1::RUNX1T1 fusion	Not applicable	AML with t(8;21)(q22;q22.1)/RUNX1::RUNX1T1	Not applicable	45,X,-Y,t(8;21)(q22;q22),add(13)(p11.2),add(22)(p11.2)	YES	NO	NO	NO	NO	RUNX1::RUNX1T1	RUNX1::RUNX1T1	RUNX1-RUNX1T1 (t(8;21)(q22;q22))	Possible	86	58	Not Available	Not Available	RNA-Seq, WGS, and WES data	TARGET; Bolouri, H. et al. Nat Med., 2018	NA	TARGET; Bolouri, H. et al. Nat Med., 2018	dbGaP	TARGET	TARGET; Bolouri, H. et al. Nat Med., 2018	dbGaP	TARGET	TARGET; Bolouri, H. et al. Nat Med., 2018	dbGaP	TARGET		Hispanic	0.2991	0.5831	0.0616	0	0.0563
SJAML040588_D1	Female	Not Available	13.65	13.65	Diagnosis	M1	Acute myeloid leukemia with defining genetic abnormalities	Acute myeloid leukemia with KMT2A rearrangement	Not applicable	AML with other KMT2A rearrangements	Not applicable	46,XX,ins(6;11)(q27;q22q23.3)[17]/46,XX[3]	NO	NO	NO	NO	NO	KMT2Ar	KMT2A::MLLT4	KMT2A-MLLT4 (t(6; 11)(q27; q23))	Possible	92	24.2	Not Available	Not Available	RNA-Seq and WGS data	TARGET; Bolouri, H. et al. Nat Med., 2018	NA	TARGET; Bolouri, H. et al. Nat Med., 2018	dbGaP	TARGET	TARGET; Bolouri, H. et al. Nat Med., 2018	dbGaP	TARGET	no WES	no WES	no WES		White	1	0	0	0	0
SJAML040589_D1	Male	Not Available	10.49	10.49	Diagnosis	Not available	Acute myeloid leukemia with defining genetic abnormalities	Acute myeloid leukemia with other defined genetic alterations	Acute myeloid leukemia with UBTF tandem duplication	AML with myelodysplasia-related cytogenetic abnormalities	Not applicable	47,XY,+8[8]/46,XY[16]	NO	NO	NO	YES	NO	UBTF	UBTF::TD	not applicable	mutation_driven	46	20.2	Not Available	Not Available	RNA-Seq and WGS data	TARGET; Bolouri, H. et al. Nat Med., 2018	NA	TARGET; Bolouri, H. et al. Nat Med., 2018	dbGaP	TARGET	TARGET; Bolouri, H. et al. Nat Med., 2018	dbGaP	TARGET	no WES	no WES	no WES		White	1	0	0	0	0
SJAML040590_D1	Female	Not Available	7.53	7.53	Diagnosis	M4	Acute myeloid leukemia with defining genetic abnormalities	Acute myeloid leukemia with CBFB::MYH11 fusion	Not applicable	AML with inv(16)(p13.1q22) or t(16;16)(p13.1;q22)/CBFB::MYH11	Not applicable	46,XX,inv(16)(p13.1q22)[19]/46,idem,del(7)(q22)[1]	NO	NO	NO	NO	NO	CBFB::MYH11	CBFB::MYH11	CBFB-MYH11 (inv(16)(p13.1q22))	Possible	44	34.9	Not Available	Not Available	RNA-Seq and WGS data	TARGET; Bolouri, H. et al. Nat Med., 2018	NA	TARGET; Bolouri, H. et al. Nat Med., 2018	dbGaP	TARGET	TARGET; Bolouri, H. et al. Nat Med., 2018	dbGaP	TARGET	no WES	no WES	no WES		White	1	0	0	0	0
SJAML040591_D1	Male	Not Available	7.38	7.38	Diagnosis	M2	Acute myeloid leukemia with defining genetic abnormalities	Acute myeloid leukemia with RUNX1::RUNX1T1 fusion	Not applicable	AML with t(8;21)(q22;q22.1)/RUNX1::RUNX1T1	Not applicable	45,X,-Y,ins(21;8)(q22.1;q13q22.1)[20	NO	NO	NO	NO	NO	RUNX1::RUNX1T1	RUNX1::RUNX1T1	RUNX1-RUNX1T1 (t(8;21)(q22;q22))	Possible	70	7.4	Not Available	Not Available	RNA-Seq and WGS data	TARGET; Bolouri, H. et al. Nat Med., 2018	NA	TARGET; Bolouri, H. et al. Nat Med., 2018	dbGaP	TARGET	TARGET; Bolouri, H. et al. Nat Med., 2018	dbGaP	TARGET	no WES	no WES	no WES		Other-US (primarily admixed with European or African ancestry)	0.3359	0.0643	0	0	0.5998
SJAML040592_D1	Female	Not Available	14.65	14.65	Diagnosis	M5	Acute myeloid leukemia with defining genetic abnormalities	Acute myeloid leukemia with KMT2A rearrangement	Not applicable	AML with other KMT2A rearrangements	Not applicable	46,XX,cryp add(11)(q23). ish MLL sep (del 3'MLL)	NO	NO	NO	NO	NO	KMT2Ar	KMT2A::MLLT4	KMT2A-MLLT4 (t(6; 11)(q27; q23))	Possible	86.2	1.3	Not Available	Not Available	RNA-Seq and WGS data	TARGET; Bolouri, H. et al. Nat Med., 2018	NA	TARGET; Bolouri, H. et al. Nat Med., 2018	dbGaP	TARGET	TARGET; Bolouri, H. et al. Nat Med., 2018	dbGaP	TARGET	no WES	no WES	no WES		White	1	0	0	0	0
SJAML040593_D1	Female	Not Available	14.88	14.88	Diagnosis	M4	Acute myeloid leukemia with defining genetic abnormalities	Acute myeloid leukemia with CBFB::MYH11 fusion	Not applicable	AML with inv(16)(p13.1q22) or t(16;16)(p13.1;q22)/CBFB::MYH11	Not applicable	46,XX,inv(16)(p13.1q22)	NO	NO	NO	NO	NO	CBFB::MYH11	CBFB::MYH11	CBFB-MYH11 (inv(16)(p13.1q22))	Possible	80	122.5	Not Available	Not Available	RNA-Seq and WGS data	TARGET; Bolouri, H. et al. Nat Med., 2018	NA	TARGET; Bolouri, H. et al. Nat Med., 2018	dbGaP	TARGET	TARGET; Bolouri, H. et al. Nat Med., 2018	dbGaP	TARGET	no WES	no WES	no WES		Other-Asian (dominant admixture with East Asian or South Asian ancestry)	0.0556	0.0459	0.4533	0	0.4451
SJAML040594_D1	Female	Not Available	0.8	0.8	Diagnosis	M5	Acute myeloid leukemia with defining genetic abnormalities	Acute myeloid leukemia with KMT2A rearrangement	Not applicable	AML with t(9;11)(p21.3;q23.3)/MLLT3::KMT2A	Not applicable	46,XX,t(9;11)(p22;q23)[20]	NO	NO	NO	NO	NO	KMT2Ar	KMT2A::MLLT3	KMT2A-MLLT3 (t(9;11)(p22;q23))	Possible	92	382.5	Not Available	Not Available	RNA-Seq and WGS data	TARGET; Bolouri, H. et al. Nat Med., 2018	NA	TARGET; Bolouri, H. et al. Nat Med., 2018	dbGaP	TARGET	TARGET; Bolouri, H. et al. Nat Med., 2018	dbGaP	TARGET	no WES	no WES	no WES		White	1	0	0	0	0
SJAML040596_D1	Female	Not Available	8.67	8.67	Diagnosis	M4	Acute myeloid leukemia with defining genetic abnormalities	Acute myeloid leukemia with CBFB::MYH11 fusion	Not applicable	AML with inv(16)(p13.1q22) or t(16;16)(p13.1;q22)/CBFB::MYH11	Not applicable	46,XX,inv(16)(p13.1q22)[20]	NO	NO	NO	NO	NO	CBFB::MYH11	CBFB::MYH11	CBFB-MYH11 (inv(16)(p13.1q22))	Possible	90	200.1	Not Available	Not Available	RNA-Seq and WGS data	TARGET; Bolouri, H. et al. Nat Med., 2018	NA	TARGET; Bolouri, H. et al. Nat Med., 2018	dbGaP	TARGET	TARGET; Bolouri, H. et al. Nat Med., 2018	dbGaP	TARGET	no WES	no WES	no WES		White	1	0	0	0	0
SJAML040597_D1	Female	Not Available	10.34	10.34	Diagnosis	Not available	Acute myeloid leukemia with defining genetic abnormalities	Acute myeloid leukemia, myelodysplasia-related	Not applicable	AML with myelodysplasia-related cytogenetic abnormalities	Not applicable	48,XX,+X,+8[3]/51,XX,+X,+X,+10,dup(12)(q13q15),+19,+21[2]/46,XX[3]	YES	NO	NO	YES	YES	Unclassified	no-defining alteration	not applicable	No_pathogenic_fusion	70	2.1	Not Available	Not Available	RNA-Seq and WGS data	TARGET; Bolouri, H. et al. Nat Med., 2018	NA	TARGET; Bolouri, H. et al. Nat Med., 2018	dbGaP	TARGET	TARGET; Bolouri, H. et al. Nat Med., 2018	dbGaP	TARGET	no WES	no WES	no WES		White	1	0	0	0	0
SJAML040598_D1	Male	Not Available	2.1	2.1	Diagnosis	M4	Acute myeloid leukemia with defining genetic abnormalities	Acute myeloid leukemia with CBFB::MYH11 fusion	Not applicable	AML with inv(16)(p13.1q22) or t(16;16)(p13.1;q22)/CBFB::MYH11	Not applicable	47,XY,inv(16)(p13.1q22),+22[13]/48,idem,+8[2]	YES	NO	NO	YES	NO	CBFB::MYH11	CBFB::MYH11	CBFB-MYH11 (inv(16)(p13.1q22))	Possible	77	134.5	Not Available	Not Available	RNA-Seq and WGS data	TARGET; Bolouri, H. et al. Nat Med., 2018	NA	TARGET; Bolouri, H. et al. Nat Med., 2018	dbGaP	TARGET	TARGET; Bolouri, H. et al. Nat Med., 2018	dbGaP	TARGET	no WES	no WES	no WES		Black	0.1866	0	0	0	0.8134
SJAML040599_D1	Male	Not Available	14.85	14.85	Diagnosis	Not available	Acute myeloid leukemia with defining genetic abnormalities	Acute myeloid leukemia with NUP98 rearrangement	Not applicable	AML with other rare recurring translocations	Acute myeloid leukemia with t(5;11)(q35.2;p15.4)/NUP98::NSD1	46,XY,9ph,t(16;17)(p13.1;p13.3) …	NO	NO	NO	NO	NO	NUP98r	NUP98::PHF23	NUP98-NSD1 (t(5;11)(q35; p15.5))	Not_possible	46	5.3	Not Available	Not Available	RNA-Seq and WGS data	TARGET; Bolouri, H. et al. Nat Med., 2018	NA	TARGET; Bolouri, H. et al. Nat Med., 2018	dbGaP	TARGET	TARGET; Bolouri, H. et al. Nat Med., 2018	dbGaP	TARGET	no WES	no WES	no WES		Hispanic	0.6879	0.2789	0	0	0.0332
SJAML040600_D1	Female	Not Available	0.98	0.98	Diagnosis	Not available	Acute myeloid leukemia with defining genetic abnormalities	Acute myeloid leukemia with CBFB::MYH11 fusion	Not applicable	AML with inv(16)(p13.1q22) or t(16;16)(p13.1;q22)/CBFB::MYH11	Not applicable	46,XX,inv(16)(p13.1q22)[22]	NO	NO	NO	NO	NO	CBFB::MYH11	CBFB::MYH11	CBFB-MYH11 (inv(16)(p13.1q22))	Possible	23	34.8	Not Available	Not Available	RNA-Seq and WGS data	TARGET; Bolouri, H. et al. Nat Med., 2018	NA	TARGET; Bolouri, H. et al. Nat Med., 2018	dbGaP	TARGET	TARGET; Bolouri, H. et al. Nat Med., 2018	dbGaP	TARGET	no WES	no WES	no WES		White	1	0	0	0	0
SJAML040601_D1	Female	Not Available	16.44	16.44	Diagnosis	M4	Acute myeloid leukemia with defining genetic abnormalities	Acute myeloid leukemia with CBFB::MYH11 fusion	Not applicable	AML with inv(16)(p13.1q22) or t(16;16)(p13.1;q22)/CBFB::MYH11	Not applicable	46,XX,inv(16)(p13.1q22)[20]	NO	NO	NO	NO	NO	CBFB::MYH11	CBFB::MYH11	CBFB-MYH11 (inv(16)(p13.1q22))	Possible	66	70.5	Not Available	Not Available	RNA-Seq and WGS data	TARGET; Bolouri, H. et al. Nat Med., 2018	NA	TARGET; Bolouri, H. et al. Nat Med., 2018	dbGaP	TARGET	TARGET; Bolouri, H. et al. Nat Med., 2018	dbGaP	TARGET	no WES	no WES	no WES		White	0.913	0.0284	0	0.0586	0
SJAML040602_D1	Female	Not Available	7.38	7.38	Diagnosis	Not available	Acute myeloid leukemia with defining genetic abnormalities	Acute myeloid leukemia with other defined genetic alterations	Acute myeloid leukemia with HNRNPH1::ERG	AML not otherwise specified (NOS)	Acute myeloid leukemia with HNRNPH1::ERG	46,XX[20]	NO	NO	NO	NO	NO	ETS family	HNRNPH1::ERG	HNRNPH1-ERG (t(5;21)(q35;q22))	Not_possible	96	7.7	Not Available	Not Available	RNA-Seq and WGS data	TARGET; Bolouri, H. et al. Nat Med., 2018	NA	TARGET; Bolouri, H. et al. Nat Med., 2018	dbGaP	TARGET	TARGET; Bolouri, H. et al. Nat Med., 2018	dbGaP	TARGET	no WES	no WES	no WES		White	1	0	0	0	0
SJAML040603_D1	Male	Not Available	17.66	17.66	Diagnosis	Not available	Acute myeloid leukemia with defining genetic abnormalities	Acute myeloid leukemia with CBFB::MYH11 fusion	Not applicable	AML with inv(16)(p13.1q22) or t(16;16)(p13.1;q22)/CBFB::MYH11	Not applicable	46,XY,inv(16)(p13.1q22)[25]	NO	NO	NO	NO	NO	CBFB::MYH11	CBFB::MYH11	CBFB-MYH11 (inv(16)(p13.1q22))	Possible	63	100.7	Not Available	Not Available	RNA-Seq and WGS data	TARGET; Bolouri, H. et al. Nat Med., 2018	NA	TARGET; Bolouri, H. et al. Nat Med., 2018	dbGaP	TARGET	TARGET; Bolouri, H. et al. Nat Med., 2018	dbGaP	TARGET	no WES	no WES	no WES		White	0.9855	0	0	0	0.0145
SJAML040604_D1	Female	Not Available	6.36	6.36	Diagnosis	M1	Acute myeloid leukemia with defining genetic abnormalities	Acute myeloid leukemia, myelodysplasia-related	Acute myeloid leukemia with ETV6::MNX1	AML with other rare recurring translocations	Acute myeloid leukemia with t(7;12)(q36.3;p13.2)/ETV6::MNX1	48,XX,+der(6)t(1;6)(q21;q27),t(7;12)(q36;p13),+19[18] [t(7;12) nuc ish ETV6 sep]	YES	NO	NO	NO	NO	MNX1	ETV6 -MNX1 (3')	ETV6 -MNX1 (3') (t(7;12)(q36;p13))	Possible	87	14.9	Not Available	Not Available	RNA-Seq, WGS, and WES data	TARGET; Bolouri, H. et al. Nat Med., 2018	NA	TARGET; Bolouri, H. et al. Nat Med., 2018	dbGaP	TARGET	TARGET; Bolouri, H. et al. Nat Med., 2018	dbGaP	TARGET	TARGET; Bolouri, H. et al. Nat Med., 2018	dbGaP	TARGET		White	1	0	0	0	0
SJAML040605_D1	Male	Not Available	9.46	9.46	Diagnosis	M2	Acute myeloid leukemia with defining genetic abnormalities	Acute myeloid leukemia with other defined genetic alterations	Acute myeloid leukemia with mutated CBFB[D87>GDSY]	AML not otherwise specified (NOS)	Acute myeloid leukemia with mutated CBFB[D87>GDSY]	46,XY[20].nuc ish CBFBx3[22%]	NO	NO	NO	NO	NO	CBFB-GDXY	CBFB[D87>GDSY]	not applicable	mutation_driven	61	42.5	Not Available	Not Available	RNA-Seq and WGS data	TARGET; Bolouri, H. et al. Nat Med., 2018	NA	TARGET; Bolouri, H. et al. Nat Med., 2018	dbGaP	TARGET	TARGET; Bolouri, H. et al. Nat Med., 2018	dbGaP	TARGET	no WES	no WES	no WES		White	1	0	0	0	0
SJAML040606_D1	Female	Not Available	17.3	17.3	Diagnosis	M2	Acute myeloid leukemia with defining genetic abnormalities	Acute myeloid leukemia with RUNX1::RUNX1T1 fusion	Not applicable	AML with t(8;21)(q22;q22.1)/RUNX1::RUNX1T1	Not applicable	45,X,-X,t(8;21)(q22;q22)[20]	NO	NO	NO	NO	NO	RUNX1::RUNX1T1	RUNX1::RUNX1T1	RUNX1-RUNX1T1 (t(8;21)(q22;q22))	Possible	99	31	Not Available	Not Available	RNA-Seq and WGS data	TARGET; Bolouri, H. et al. Nat Med., 2018	NA	TARGET; Bolouri, H. et al. Nat Med., 2018	dbGaP	TARGET	TARGET; Bolouri, H. et al. Nat Med., 2018	dbGaP	TARGET	no WES	no WES	no WES		White	1	0	0	0	0
SJAML040607_D1	Male	Not Available	2.87	2.87	Diagnosis	M1	Acute myeloid leukemia with defining genetic abnormalities	Acute myeloid leukemia with other defined genetic alterations	Acute myeloid leukemia with UBTF tandem duplication	AML with myelodysplasia-related cytogenetic abnormalities	Not applicable	47,XY,+8[5]/46,XY[23]	NO	NO	NO	YES	NO	UBTF	UBTF::TD	not applicable	mutation_driven	90	112.5	Not Available	Not Available	RNA-Seq and WGS data	TARGET; Bolouri, H. et al. Nat Med., 2018	NA	TARGET; Bolouri, H. et al. Nat Med., 2018	dbGaP	TARGET	TARGET; Bolouri, H. et al. Nat Med., 2018	dbGaP	TARGET	no WES	no WES	no WES		Other-US (primarily admixed with European or African ancestry)	0.7429	0	0.2065	0.0506	0
SJAML040608_D1	Female	Not Available	16.72	16.72	Diagnosis	M2	Acute myeloid leukemia with defining genetic abnormalities	Acute myeloid leukemia with other defined genetic alterations	Acute myeloid leukemia with NPM1::MLF1	AML with other rare recurring translocations	Acute myeloid leukemia with t(3;5)(q25.3;q35.1)/NPM1::MLF1	46,XX,t(3;5)(q25;q35)[23]	NO	NO	NO	NO	NO	NPM1	NPM1::MLF1	NPM1-MLF1 t(3:5)(q23:q33)	Possible	71	51.1	Not Available	Not Available	RNA-Seq and WGS data	TARGET; Bolouri, H. et al. Nat Med., 2018	NA	TARGET; Bolouri, H. et al. Nat Med., 2018	dbGaP	TARGET	TARGET; Bolouri, H. et al. Nat Med., 2018	dbGaP	TARGET	no WES	no WES	no WES		White	1	0	0	0	0
SJAML040609_D1	Female	Not Available	13.3	13.3	Diagnosis	M5	Acute myeloid leukemia with defining genetic abnormalities	Acute myeloid leukemia with KMT2A rearrangement	Not applicable	AML with t(9;11)(p21.3;q23.3)/MLLT3::KMT2A	Not applicable	47,XX,+der(1;5)(q10;p10),t(9;11)(p22;q23)[20]	NO	NO	NO	NO	NO	KMT2Ar	KMT2A::MLLT3	KMT2A-MLLT3 (t(9;11)(p22;q23))	Possible	76.5	137	Not Available	Not Available	RNA-Seq and WGS data	TARGET; Bolouri, H. et al. Nat Med., 2018	NA	TARGET; Bolouri, H. et al. Nat Med., 2018	dbGaP	TARGET	TARGET; Bolouri, H. et al. Nat Med., 2018	dbGaP	TARGET	no WES	no WES	no WES		White	1	0	0	0	0
SJAML040611_D1	Male	Not Available	1.46	1.46	Diagnosis	M6	Acute myeloid leukemia with defining genetic abnormalities	Acute myeloid leukemia with NUP98 rearrangement	Not applicable	AML with other rare recurring translocations	Acute myeloid leukemia with t(11;12)(p15.4;p13.3)/NUP98::KDM5A	48,XY,der(3)t(3;13)(p24;q14),+6,der(6)t(3;6)(p23;q23)x2,der(13)t(6;13)(q 23;q12),+21[6]/46,XY[14]	YES	NO	NO	NO	YES	NUP98r	NUP98::KDM5A	NUP98-KDM5A (t(11;12)(p15;p13))	Not_possible	35	8.7	Not Available	Not Available	RNA-Seq and WGS data	TARGET; Bolouri, H. et al. Nat Med., 2018	NA	TARGET; Bolouri, H. et al. Nat Med., 2018	dbGaP	TARGET	TARGET; Bolouri, H. et al. Nat Med., 2018	dbGaP	TARGET	no WES	no WES	no WES		White	1	0	0	0	0
SJAML040612_D1	Male	Not Available	10.1	10.1	Diagnosis	M2	Acute myeloid leukemia with defining genetic abnormalities	Acute myeloid leukemia with CEBPA mutation	Not applicable	AML with in-frame bZIP CEBPA mutations	Not applicable	46,XY[21]	NO	NO	NO	NO	NO	CEBPA	CEBPA|K313>KK|63%,G114_G117fs|41%	not applicable	mutation_driven	62.5	137	Not Available	Not Available	RNA-Seq and WGS data	TARGET; Bolouri, H. et al. Nat Med., 2018	NA	TARGET; Bolouri, H. et al. Nat Med., 2018	dbGaP	TARGET	TARGET; Bolouri, H. et al. Nat Med., 2018	dbGaP	TARGET	no WES	no WES	no WES		Black	0.1998	0.0291	0.0262	0	0.7449
SJAML040613_D1	Female	Not Available	4.38	4.38	Diagnosis	M4	Acute myeloid leukemia with defining genetic abnormalities	Acute myeloid leukemia with CBFB::MYH11 fusion	Not applicable	AML with inv(16)(p13.1q22) or t(16;16)(p13.1;q22)/CBFB::MYH11	Not applicable	46,XX,inv(16)(p13.1q22)[2]	NO	NO	NO	NO	NO	CBFB::MYH11	CBFB::MYH11	CBFB-MYH11 (inv(16)(p13.1q22))	Possible	90	87.8	Not Available	Not Available	RNA-Seq and WGS data	TARGET; Bolouri, H. et al. Nat Med., 2018	NA	TARGET; Bolouri, H. et al. Nat Med., 2018	dbGaP	TARGET	TARGET; Bolouri, H. et al. Nat Med., 2018	dbGaP	TARGET	no WES	no WES	no WES		White	1	0	0	0	0
SJAML040614_D1	Male	Not Available	16.21	16.21	Diagnosis	M4	Acute myeloid leukemia with defining genetic abnormalities	Acute myeloid leukemia with other defined genetic alterations	Acute myeloid leukemia with KMT2A-PTD	AML not otherwise specified (NOS)	Acute myeloid leukemia with KMT2A-PTD	46,XY[20]	NO	NO	NO	NO	NO	KMT2A-PTD	KMT2A::PTD	not applicable	mutation_driven	62.3	59.8	Not Available	Not Available	RNA-Seq and WGS data	TARGET; Bolouri, H. et al. Nat Med., 2018	NA	TARGET; Bolouri, H. et al. Nat Med., 2018	dbGaP	TARGET	TARGET; Bolouri, H. et al. Nat Med., 2018	dbGaP	TARGET	no WES	no WES	no WES		White	0.9853	0	0	0	0.0147
SJAML040615_D1	Female	Not Available	1.82	1.82	Diagnosis	Not available	Acute myeloid leukemia with defining genetic abnormalities	Acute myeloid leukemia, myelodysplasia-related	Not applicable	AML with myelodysplasia-related cytogenetic abnormalities	Not applicable	90,XXXX,t(2;12)(q33;p13)x2,-15,-18[28]	YES	NO	NO	NO	NO	Unclassified	ETV6::INO80D	ETV6-INO80D (t(2;12)(q33;p13))	Possible	83	19.4	Not Available	Not Available	RNA-Seq and WGS data	TARGET; Bolouri, H. et al. Nat Med., 2018	NA	TARGET; Bolouri, H. et al. Nat Med., 2018	dbGaP	TARGET	TARGET; Bolouri, H. et al. Nat Med., 2018	dbGaP	TARGET	no WES	no WES	no WES		Hispanic	0.7267	0.2492	0	0	0.0241
SJAML040616_D1	Male	Not Available	8.97	8.97	Diagnosis	M1	Acute myeloid leukemia with defining genetic abnormalities	Acute myeloid leukemia with RUNX1::RUNX1T1 fusion	Not applicable	AML with t(8;21)(q22;q22.1)/RUNX1::RUNX1T1	Not applicable	46,XY,t(8;21)(q22;q22)[20]	NO	NO	NO	NO	NO	RUNX1::RUNX1T1	RUNX1::RUNX1T1	RUNX1-RUNX1T1 (t(8;21)(q22;q22))	Possible	95	113	Not Available	Not Available	RNA-Seq and WGS data	TARGET; Bolouri, H. et al. Nat Med., 2018	NA	TARGET; Bolouri, H. et al. Nat Med., 2018	dbGaP	TARGET	TARGET; Bolouri, H. et al. Nat Med., 2018	dbGaP	TARGET	no WES	no WES	no WES		White	1	0	0	0	0
SJAML040617_D1	Male	Not Available	11.62	11.62	Diagnosis	M1	Acute myeloid leukemia with defining genetic abnormalities	Acute myeloid leukemia with CEBPA mutation	Not applicable	AML with in-frame bZIP CEBPA mutations	Not applicable	46,XY[55]	NO	NO	NO	NO	NO	CEBPA	CEBPA|L317>RL|97%	not applicable	mutation_driven	92	29.5	Not Available	Not Available	RNA-Seq and WGS data	TARGET; Bolouri, H. et al. Nat Med., 2018	NA	TARGET; Bolouri, H. et al. Nat Med., 2018	dbGaP	TARGET	TARGET; Bolouri, H. et al. Nat Med., 2018	dbGaP	TARGET	no WES	no WES	no WES		Hispanic	0.4628	0.4795	0.0577	0	0
SJAML040619_D1	Male	Not Available	6.03	6.03	Diagnosis	M1	Acute myeloid leukemia with defining genetic abnormalities	Acute myeloid leukemia with RUNX1::RUNX1T1 fusion	Not applicable	AML with t(8;21)(q22;q22.1)/RUNX1::RUNX1T1	Not applicable	46,XY,t(8;21)(q22;q22),del(9)(q13q22)[20]	NO	NO	NO	NO	NO	RUNX1::RUNX1T1	RUNX1::RUNX1T1	RUNX1-RUNX1T1 (t(8;21)(q22;q22))	Possible	92	49.5	Not Available	Not Available	RNA-Seq and WGS data	TARGET; Bolouri, H. et al. Nat Med., 2018	NA	TARGET; Bolouri, H. et al. Nat Med., 2018	dbGaP	TARGET	TARGET; Bolouri, H. et al. Nat Med., 2018	dbGaP	TARGET	no WES	no WES	no WES		White	1	0	0	0	0
SJAML040620_D1	Male	Not Available	0.44	0.44	Diagnosis	M5	Acute myeloid leukemia with defining genetic abnormalities	Acute myeloid leukemia with KMT2A rearrangement	Not applicable	AML with other KMT2A rearrangements	Not applicable	47,XY,+19[23]	NO	NO	NO	NO	NO	KMT2Ar	KMT2A::CORO1A	KMT2A-CORO1A (t(11;16)(q23;p11))	Not_possible	90	162.9	Not Available	Not Available	RNA-Seq and WGS data	TARGET; Bolouri, H. et al. Nat Med., 2018	NA	TARGET; Bolouri, H. et al. Nat Med., 2018	dbGaP	TARGET	TARGET; Bolouri, H. et al. Nat Med., 2018	dbGaP	TARGET	no WES	no WES	no WES		Black	0.183	0	0	0	0.817
SJAML040621_D1	Male	Not Available	11.94	11.94	Diagnosis	M1	Acute myeloid leukemia with defining genetic abnormalities	Acute myeloid leukemia with NPM1 mutation	Not applicable	AML with mutated NPM1	Not applicable	46,XY[40]	NO	NO	NO	NO	NO	NPM1	NPM1|L287fs; NPM1|L287fs	not applicable	mutation_driven	90	6.6	Not Available	Not Available	RNA-Seq and WGS data	TARGET; Bolouri, H. et al. Nat Med., 2018	NA	TARGET; Bolouri, H. et al. Nat Med., 2018	dbGaP	TARGET	TARGET; Bolouri, H. et al. Nat Med., 2018	dbGaP	TARGET	no WES	no WES	no WES		White	1	0	0	0	0
SJAML040622_D1	Female	Not Available	2.01	2.01	Diagnosis	M7	Acute myeloid leukemia with defining genetic abnormalities	Acute myeloid leukemia, myelodysplasia-related	Acute myeloid leukemia with STAG2::HOXA10	AML with myelodysplasia-related cytogenetic abnormalities	Acute myeloid leukemia with STAG2::HOXA10	50,XX,+7,+8,+10,der(17)t(2;17)(q21;p13),+19[14]/46,XX[11]	YES	NO	NO	YES	NO	HOXr	STAG2::HOXA10	STAG2-HOXA10 (HOXA-chr7p15)	Not_possible	53	19.1	Not Available	Not Available	RNA-Seq and WGS data	TARGET; Bolouri, H. et al. Nat Med., 2018	NA	TARGET; Bolouri, H. et al. Nat Med., 2018	dbGaP	TARGET	TARGET; Bolouri, H. et al. Nat Med., 2018	dbGaP	TARGET	no WES	no WES	no WES		South Asian	0.0726	0	0	0.9274	0
SJAML040623_D1	Female	Not Available	18.25	18.25	Diagnosis	M5	Acute myeloid leukemia with defining genetic abnormalities	Acute myeloid leukemia with KMT2A rearrangement	Not applicable	AML with other KMT2A rearrangements	Not applicable	46,XX,del(10)(p13),der(11)t(11;12)(q13;q24.1),der(12)t(11;12)(q13;q24.1)inv(11)(q23q13)/46,idem,add(12)(p11.2)	YES	NO	NO	NO	NO	KMT2Ar	KMT2A::MLLT10	KMT2A-MLLT10 (t(10;11)(p12;q23))	Not_possible	31	5.2	Not Available	Not Available	RNA-Seq and WGS data	TARGET; Bolouri, H. et al. Nat Med., 2018	NA	TARGET; Bolouri, H. et al. Nat Med., 2018	dbGaP	TARGET	TARGET; Bolouri, H. et al. Nat Med., 2018	dbGaP	TARGET	no WES	no WES	no WES		Hispanic	0.4282	0.4645	0	0.0549	0.0524
SJAML040625_D1	Female	Not Available	1.17	1.17	Diagnosis	M7	Acute myeloid leukemia with defining genetic abnormalities	Acute myeloid leukemia with other defined genetic alterations	Acute myeloid leukemia with CBFA2T3::GLIS2	AML with other rare recurring translocations	Acute myeloid leukemia with inv(16)(p13.3q24.3)/CBFA2T3::GLIS2	46,XX,add(22)(q13.3)[18]/46,XX[2]	NO	NO	NO	NO	NO	GLISr	CBFA2T3::GLIS2	CBFA2T3-GLIS2 (inv(16)(p13q24))	Not_possible	89	18.6	Not Available	Not Available	RNA-Seq, WGS, and WES data	TARGET; Bolouri, H. et al. Nat Med., 2018	NA	TARGET; Bolouri, H. et al. Nat Med., 2018	dbGaP	TARGET	TARGET; Bolouri, H. et al. Nat Med., 2018	dbGaP	TARGET	TARGET; Bolouri, H. et al. Nat Med., 2018	dbGaP	TARGET		White	0.9604	0	0	0.0396	0
SJAML040626_D1	Male	Not Available	11.37	11.37	Diagnosis	M4	Acute myeloid leukemia with defining genetic abnormalities	Acute myeloid leukemia with CBFB::MYH11 fusion	Not applicable	AML with inv(16)(p13.1q22) or t(16;16)(p13.1;q22)/CBFB::MYH11	Not applicable	46,XY,inv(16)(p13.1q22)[29]	NO	NO	NO	NO	NO	CBFB::MYH11	CBFB::MYH11	CBFB-MYH11 (inv(16)(p13.1q22))	Possible	92	133.7	Not Available	Not Available	RNA-Seq and WGS data	TARGET; Bolouri, H. et al. Nat Med., 2018	NA	TARGET; Bolouri, H. et al. Nat Med., 2018	dbGaP	TARGET	TARGET; Bolouri, H. et al. Nat Med., 2018	dbGaP	TARGET	no WES	no WES	no WES		White	1	0	0	0	0
SJAML040627_D1	Male	Not Available	14.08	14.08	Diagnosis	Not available	Acute myeloid leukemia with defining genetic abnormalities	Acute myeloid leukemia with other defined genetic alterations	Acute myeloid leukemia with UBTF tandem duplication	AML not otherwise specified (NOS)	Not applicable	46,XY[59]	NO	NO	NO	NO	NO	UBTF	UBTF::TD	not applicable	mutation_driven	40.6	0.9	Not Available	Not Available	RNA-Seq and WGS data	TARGET; Bolouri, H. et al. Nat Med., 2018	NA	TARGET; Bolouri, H. et al. Nat Med., 2018	dbGaP	TARGET	TARGET; Bolouri, H. et al. Nat Med., 2018	dbGaP	TARGET	no WES	no WES	no WES		White	0.9998	0	0	0	0.0002
SJAML040628_D1	Female	Not Available	12.21	12.21	Diagnosis	M5	Acute myeloid leukemia with defining genetic abnormalities	Acute myeloid leukemia with KMT2A rearrangement	Not applicable	AML with other KMT2A rearrangements	Not applicable	46,XX,t(6;11;10)(q27;q23;p12)[19]/46,XX[1]	NO	NO	NO	NO	NO	KMT2Ar	KMT2A::MLLT10	KMT2A-MLLT10 (t(10;11)(p12;q23))	Possible	96	4.2	Not Available	Not Available	RNA-Seq and WGS data	TARGET; Bolouri, H. et al. Nat Med., 2018	NA	TARGET; Bolouri, H. et al. Nat Med., 2018	dbGaP	TARGET	TARGET; Bolouri, H. et al. Nat Med., 2018	dbGaP	TARGET	no WES	no WES	no WES		Black	0.1053	0	0	0	0.8947
SJAML040629_D1	Female	Not Available	14.05	14.05	Diagnosis	M1	Acute myeloid leukemia, defined by differentiation	Acute myeloid leukemia without maturation	Not applicable	AML not otherwise specified (NOS)	Not applicable	46,XX[20]	NO	NO	NO	NO	NO	Unclassified	no-defining alteration	not applicable	No_pathogenic_fusion	64	1.5	Not Available	Not Available	RNA-Seq and WGS data	TARGET; Bolouri, H. et al. Nat Med., 2018	NA	TARGET; Bolouri, H. et al. Nat Med., 2018	dbGaP	TARGET	TARGET; Bolouri, H. et al. Nat Med., 2018	dbGaP	TARGET	no WES	no WES	no WES		White	1	0	0	0	0
SJAML040630_D1	Male	Not Available	14.39	14.39	Diagnosis	M2	Acute myeloid leukemia with defining genetic abnormalities	Acute myeloid leukemia with NUP98 rearrangement	Not applicable	AML with other rare recurring translocations	Acute myeloid leukemia with t(5;11)(q35.2;p15.4)/NUP98::NSD1	46,XY,del(9)(q13q22)[16]/46,XY[4]	NO	NO	NO	NO	NO	NUP98r	NUP98::NSD1	NUP98-NSD1 (t(5;11)(q35; p15.5))	Not_possible	35.4	14.2	Not Available	Not Available	RNA-Seq and WGS data	TARGET; Bolouri, H. et al. Nat Med., 2018	NA	TARGET; Bolouri, H. et al. Nat Med., 2018	dbGaP	TARGET	TARGET; Bolouri, H. et al. Nat Med., 2018	dbGaP	TARGET	no WES	no WES	no WES		White	1	0	0	0	0
SJAML040632_D1	Male	Not Available	15.69	15.69	Diagnosis	M2	Acute myeloid leukemia with defining genetic abnormalities	Acute myeloid leukemia with RUNX1::RUNX1T1 fusion	Not applicable	AML with t(8;21)(q22;q22.1)/RUNX1::RUNX1T1	Not applicable	45,X,-Y,t(8;21)(q22;q22)[19]	NO	NO	NO	NO	NO	RUNX1::RUNX1T1	RUNX1::RUNX1T1	RUNX1-RUNX1T1 (t(8;21)(q22;q22))	Possible	78	5.6	Not Available	Not Available	RNA-Seq and WGS data	TARGET; Bolouri, H. et al. Nat Med., 2018	NA	TARGET; Bolouri, H. et al. Nat Med., 2018	dbGaP	TARGET	TARGET; Bolouri, H. et al. Nat Med., 2018	dbGaP	TARGET	no WES	no WES	no WES		White	1	0	0	0	0
SJAML040633_D1	Female	Not Available	4.64	4.64	Diagnosis	M2	Acute myeloid leukemia with defining genetic abnormalities	Acute myeloid leukemia with RUNX1::RUNX1T1 fusion	Not applicable	AML with t(8;21)(q22;q22.1)/RUNX1::RUNX1T1	Not applicable	45,X,-X,t(8;21)(q22;q22)[20]	NO	NO	NO	NO	NO	RUNX1::RUNX1T1	RUNX1::RUNX1T1	RUNX1-RUNX1T1 (t(8;21)(q22;q22))	Possible	37.8	30.3	Not Available	Not Available	RNA-Seq and WGS data	TARGET; Bolouri, H. et al. Nat Med., 2018	NA	TARGET; Bolouri, H. et al. Nat Med., 2018	dbGaP	TARGET	TARGET; Bolouri, H. et al. Nat Med., 2018	dbGaP	TARGET	no WES	no WES	no WES		Other-US (primarily admixed with European or African ancestry)	0.682	0	0.318	0	0
SJAML040634_D1	Male	Not Available	2.05	2.05	Diagnosis	M4	Acute myeloid leukemia with defining genetic abnormalities	Acute myeloid leukemia with other defined genetic alterations	Acute myeloid leukemia with ETV6::MNX1	AML with other rare recurring translocations	Acute myeloid leukemia with t(7;12)(q36.3;p13.2)/ETV6::MNX1	47,XY,t(7;12)(q36;p13),+19[20]	NO	NO	NO	NO	NO	MNX1	MNX1 (3')-ETV6	MNX1 (3')-ETV6 (t(7;12)(q36;p13))	Possible	73.2	55.3	Not Available	Not Available	RNA-Seq and WGS data	TARGET; Bolouri, H. et al. Nat Med., 2018	NA	TARGET; Bolouri, H. et al. Nat Med., 2018	dbGaP	TARGET	TARGET; Bolouri, H. et al. Nat Med., 2018	dbGaP	TARGET	no WES	no WES	no WES		Hispanic	0.0391	0.8662	0.0834	0	0.0113
SJAML040635_D1	Female	Not Available	7.36	7.36	Diagnosis	M2	Acute myeloid leukemia with defining genetic abnormalities	Acute myeloid leukemia with other defined genetic alterations	Acute myeloid leukemia with UBTF tandem duplication	AML not otherwise specified (NOS)	Not applicable	46,XX[20]	NO	NO	NO	NO	NO	UBTF	UBTF::TD	not applicable	mutation_driven	30	5.4	Not Available	Not Available	RNA-Seq and WGS data	TARGET; Bolouri, H. et al. Nat Med., 2018	NA	TARGET; Bolouri, H. et al. Nat Med., 2018	dbGaP	TARGET	TARGET; Bolouri, H. et al. Nat Med., 2018	dbGaP	TARGET	no WES	no WES	no WES		East Asian	0	0	1	0	0
SJAML040638_D1	Male	Not Available	2.47	2.47	Diagnosis	M7	Acute myeloid leukemia with defining genetic abnormalities	Acute myeloid leukemia, myelodysplasia-related	Acute myeloid leukemia HOXA10::IMMP21	AML with myelodysplasia-related cytogenetic abnormalities	Acute myeloid leukemia with HOXA10::IMMP21	46,XY,t(3;21)(q25;q22.3),del(5)(q31),r(7)(::p22->q36::?p15->?p22::),der(11)(11pter->11q13::11q24->11q22::7p15->7pter)	YES	NO	YES	NO	NO	HOXr	HOXA10::IMMP2L	HOXA10-IMMP2L (HOXA-chr7p15)	Not_possible	39	18.2	Not Available	Not Available	RNA-Seq and WGS data	TARGET; Bolouri, H. et al. Nat Med., 2018	NA	TARGET; Bolouri, H. et al. Nat Med., 2018	dbGaP	TARGET	TARGET; Bolouri, H. et al. Nat Med., 2018	dbGaP	TARGET	no WES	no WES	no WES		Other-US (primarily admixed with European or African ancestry)	0.499	0.0228	0.4782	0	0
SJAML040639_D1	Female	Not Available	2.65	2.65	Diagnosis	M5	Acute myeloid leukemia with defining genetic abnormalities	Acute myeloid leukemia with KMT2A rearrangement	Not applicable	AML with t(9;11)(p21.3;q23.3)/MLLT3::KMT2A	Not applicable	46,XX,t(9;11)(p22;q23)[14]/46,XX[6]	NO	NO	NO	NO	NO	KMT2Ar	KMT2A::MLLT3	KMT2A-MLLT3 (t(9;11)(p22;q23))	Possible	85.8	59.2	Not Available	Not Available	RNA-Seq and WGS data	TARGET; Bolouri, H. et al. Nat Med., 2018	NA	TARGET; Bolouri, H. et al. Nat Med., 2018	dbGaP	TARGET	TARGET; Bolouri, H. et al. Nat Med., 2018	dbGaP	TARGET	no WES	no WES	no WES		Hispanic	0.1888	0.6314	0.0493	0.0725	0.0581
SJAML040640_D1	Male	Not Available	8.46	8.46	Diagnosis	M5	Acute myeloid leukemia with defining genetic abnormalities	Acute myeloid leukemia with KMT2A rearrangement	Not applicable	AML with other KMT2A rearrangements	Not applicable	46,XY,t(10;11)(p12;q23)[25]	NO	NO	NO	NO	NO	KMT2Ar	KMT2A::MLLT10	KMT2A-MLLT10 (t(10;11)(p12;q23))	Possible	85	23.5	Not Available	Not Available	RNA-Seq and WGS data	TARGET; Bolouri, H. et al. Nat Med., 2018	NA	TARGET; Bolouri, H. et al. Nat Med., 2018	dbGaP	TARGET	TARGET; Bolouri, H. et al. Nat Med., 2018	dbGaP	TARGET	no WES	no WES	no WES		White	1	0	0	0	0
SJAML040641_D1	Male	Not Available	19.12	19.12	Diagnosis	M4	Acute myeloid leukemia with defining genetic abnormalities	Acute myeloid leukemia with CBFB::MYH11 fusion	Not applicable	AML with inv(16)(p13.1q22) or t(16;16)(p13.1;q22)/CBFB::MYH11	Not applicable	46,XY,inv(16)(p13.1q22)[5]/46,idem,del(7)(q22q34)[5]	NO	NO	NO	NO	NO	CBFB::MYH11	CBFB::MYH11	CBFB-MYH11 (inv(16)(p13.1q22))	Possible	83	94.5	Not Available	Not Available	RNA-Seq and WGS data	TARGET; Bolouri, H. et al. Nat Med., 2018	NA	TARGET; Bolouri, H. et al. Nat Med., 2018	dbGaP	TARGET	TARGET; Bolouri, H. et al. Nat Med., 2018	dbGaP	TARGET	no WES	no WES	no WES		White	0.9256	0	0	0	0.0744
SJAML040643_D1	Female	Not Available	3.26	3.26	Diagnosis	M1	Acute myeloid leukemia with defining genetic abnormalities	Acute myeloid leukemia with NPM1 mutation	Not applicable	AML with mutated NPM1	Not applicable	46,XX[20]	NO	NO	NO	NO	NO	NPM1	NPM1|L287fs|43%	not applicable	mutation_driven	96	35.8	Not Available	Not Available	RNA-Seq and WGS data	TARGET; Bolouri, H. et al. Nat Med., 2018	NA	TARGET; Bolouri, H. et al. Nat Med., 2018	dbGaP	TARGET	TARGET; Bolouri, H. et al. Nat Med., 2018	dbGaP	TARGET	no WES	no WES	no WES		White	0.9523	0.0477	0	0	0
SJAML040644_D1	Female	Not Available	8.77	8.77	Diagnosis	M4	Acute myeloid leukemia with defining genetic abnormalities	Acute myeloid leukemia with RUNX1::RUNX1T1 fusion	Not applicable	AML with t(8;21)(q22;q22.1)/RUNX1::RUNX1T1	Not applicable	46,XX,t(5;21;8)(q31;q22;q22)[20]	NO	NO	NO	NO	NO	RUNX1::RUNX1T1	RUNX1::RUNX1T1	RUNX1-RUNX1T1 (t(8;21)(q22;q22))	Possible	73	11.9	Not Available	Not Available	RNA-Seq and WGS data	TARGET; Bolouri, H. et al. Nat Med., 2018	NA	TARGET; Bolouri, H. et al. Nat Med., 2018	dbGaP	TARGET	TARGET; Bolouri, H. et al. Nat Med., 2018	dbGaP	TARGET	no WES	no WES	no WES		Black	0.155	0	0	0	0.845
SJAML040645_D1	Male	Not Available	9.31	9.31	Diagnosis	M4	Acute myeloid leukemia with defining genetic abnormalities	Acute myeloid leukemia with NUP98 rearrangement	Not applicable	AML with other rare recurring translocations	Acute myeloid leukemia with t(5;11)(q35.2;p15.4)/NUP98::NSD1	46,XY[20]	NO	NO	NO	NO	NO	NUP98r	NUP98::NSD1	NUP98-NSD1 (t(5;11)(q35; p15.5))	Not_possible	92.6	446	Not Available	Not Available	RNA-Seq and WGS data	TARGET; Bolouri, H. et al. Nat Med., 2018	NA	TARGET; Bolouri, H. et al. Nat Med., 2018	dbGaP	TARGET	TARGET; Bolouri, H. et al. Nat Med., 2018	dbGaP	TARGET	no WES	no WES	no WES		White	0.9772	0	0.0228	0	0
SJAML040646_D1	Female	Not Available	14.03	14.03	Diagnosis	M2	Acute myeloid leukemia with defining genetic abnormalities	Acute myeloid leukemia with CEBPA mutation	Not applicable	AML with in-frame bZIP CEBPA mutations	Not applicable	46,XX[20]	NO	NO	NO	NO	NO	CEBPA	CEBPA::ITD; CEBPA|P39fs|47%	not applicable	mutation_driven	70	60.6	Not Available	Not Available	RNA-Seq and WGS data	TARGET; Bolouri, H. et al. Nat Med., 2018	NA	TARGET; Bolouri, H. et al. Nat Med., 2018	dbGaP	TARGET	TARGET; Bolouri, H. et al. Nat Med., 2018	dbGaP	TARGET	no WES	no WES	no WES		Other-Asian (dominant admixture with East Asian or South Asian ancestry)	0	0	0.8802	0.1198	0
SJAML040647_D1	Male	Not Available	1.45	1.45	Diagnosis	M5	Acute myeloid leukemia with defining genetic abnormalities	Acute myeloid leukemia with KMT2A rearrangement	Not applicable	AML with other KMT2A rearrangements	Not applicable	46,XY,cryp ins(10;11)(p12;q23q23)	NO	NO	NO	NO	NO	KMT2Ar	KMT2A::MLLT10	KMT2A-MLLT10 (t(10;11)(p12;q23))	Possible	91	198.8	Not Available	Not Available	RNA-Seq and WGS data	TARGET; Bolouri, H. et al. Nat Med., 2018	NA	TARGET; Bolouri, H. et al. Nat Med., 2018	dbGaP	TARGET	TARGET; Bolouri, H. et al. Nat Med., 2018	dbGaP	TARGET	no WES	no WES	no WES		Other-US (primarily admixed with European or African ancestry)	0.7413	0	0.147	0.1117	0
SJAML040648_D1	Female	Not Available	2.07	2.07	Diagnosis	M7	Acute myeloid leukemia with defining genetic abnormalities	Acute myeloid leukemia with other defined genetic alterations	Acute myeloid leukemia with CBFA2T3::GLIS2	AML with other rare recurring translocations	Acute myeloid leukemia with inv(16)(p13.3q24.3)/CBFA2T3::GLIS2	46,XX,+21[15]/46,XX[5]	NO	NO	NO	NO	YES	GLISr	CBFA2T3::GLIS2	CBFA2T3-GLIS2 (inv(16)(p13q24))	Not_possible	93	31.1	Not Available	Not Available	RNA-Seq and WGS data	TARGET; Bolouri, H. et al. Nat Med., 2018	NA	TARGET; Bolouri, H. et al. Nat Med., 2018	dbGaP	TARGET	TARGET; Bolouri, H. et al. Nat Med., 2018	dbGaP	TARGET	no WES	no WES	no WES		Other-US (primarily admixed with European or African ancestry)	0.8566	0	0	0.0796	0.0638
SJAML040649_D1	Female	Not Available	14.53	14.53	Diagnosis	M4	Acute myeloid leukemia with defining genetic abnormalities	Acute myeloid leukemia with KMT2A rearrangement	Not applicable	AML with other KMT2A rearrangements	Not applicable	46,XX,t(11;19)(q23;p13.1)[15]/46,idem,-X,+8[3]/46,XX[2]	YES	NO	NO	YES	NO	KMT2Ar	KMT2A::ELL	KMT2A-ELL (t(11;19)(q23;p13.1))	Possible	81.6	33.5	Not Available	Not Available	RNA-Seq and WGS data	TARGET; Bolouri, H. et al. Nat Med., 2018	NA	TARGET; Bolouri, H. et al. Nat Med., 2018	dbGaP	TARGET	TARGET; Bolouri, H. et al. Nat Med., 2018	dbGaP	TARGET	no WES	no WES	no WES		White	0.9177	0.0823	0	0	0
SJAML040650_D1	Male	Not Available	0.78	0.78	Diagnosis	M5	Acute myeloid leukemia with defining genetic abnormalities	Acute myeloid leukemia with KMT2A rearrangement	Not applicable	AML with other KMT2A rearrangements	Not applicable	46,Y,der(X)t(X;11)(q24;q23),der(11)(11pter->11q21::11q23->11q23::Xq24->Xqter),inv(12)(p13q13),ins(20;11)(p11.2;q23q21)[16]/47,idem,+2[3]/46,XY[1]	YES	NO	NO	NO	NO	KMT2Ar	KMT2A::SEPT6	KMT2A-SEPT6 (t(X;11)(q24;q23))	Possible	88	169	Not Available	Not Available	RNA-Seq and WGS data	TARGET; Bolouri, H. et al. Nat Med., 2018	NA	TARGET; Bolouri, H. et al. Nat Med., 2018	dbGaP	TARGET	TARGET; Bolouri, H. et al. Nat Med., 2018	dbGaP	TARGET	no WES	no WES	no WES		White	1	0	0	0	0
SJAML040651_D1	Male	Not Available	1.62	1.62	Diagnosis	M7	Acute myeloid leukemia with defining genetic abnormalities	Acute myeloid leukemia with other defined genetic alterations	Acute myeloid leukemia with CBFA2T3::GLIS2	AML with other rare recurring translocations	Acute myeloid leukemia with inv(16)(p13.3q24.3)/CBFA2T3::GLIS2	46,XY[20]	NO	NO	NO	NO	NO	GLISr	CBFA2T3::GLIS2	CBFA2T3-GLIS2 (inv(16)(p13q24))	Not_possible	49	16.4	Not Available	Not Available	RNA-Seq and WGS data	TARGET; Bolouri, H. et al. Nat Med., 2018	NA	TARGET; Bolouri, H. et al. Nat Med., 2018	dbGaP	TARGET	TARGET; Bolouri, H. et al. Nat Med., 2018	dbGaP	TARGET	no WES	no WES	no WES		Hispanic	0.0927	0.8214	0.0347	0.0512	0
SJAML040652_D1	Male	Not Available	16.68	16.68	Diagnosis	M5	Acute myeloid leukemia with defining genetic abnormalities	Acute myeloid leukemia with KMT2A rearrangement	Not applicable	AML with other KMT2A rearrangements	Not applicable	46,XY,t(11;19)(q23;p13.3)[20]	NO	NO	NO	NO	NO	KMT2Ar	KMT2A::MLLT1	KMT2A-MLLT1 (t(11;19)(q23;p13.3))	Possible	80	43	Not Available	Not Available	RNA-Seq and WGS data	TARGET; Bolouri, H. et al. Nat Med., 2018	NA	TARGET; Bolouri, H. et al. Nat Med., 2018	dbGaP	TARGET	TARGET; Bolouri, H. et al. Nat Med., 2018	dbGaP	TARGET	no WES	no WES	no WES		White	1	0	0	0	0
SJAML040653_D1	Female	Not Available	9.04	9.04	Diagnosis	M1	Acute myeloid leukemia with defining genetic abnormalities	Acute myeloid leukemia with KMT2A rearrangement	Not applicable	AML with other KMT2A rearrangements	Not applicable	46,XX,cryp ins(11;6)(q23;q27q27)	NO	NO	NO	NO	NO	KMT2Ar	KMT2A::MLLT4	KMT2A-MLLT4 (t(6; 11)(q27; q23))	Possible	95	86.6	Not Available	Not Available	RNA-Seq and WGS data	TARGET; Bolouri, H. et al. Nat Med., 2018	NA	TARGET; Bolouri, H. et al. Nat Med., 2018	dbGaP	TARGET	TARGET; Bolouri, H. et al. Nat Med., 2018	dbGaP	TARGET	no WES	no WES	no WES		White	1	0	0	0	0
SJAML040654_D1	Female	Not Available	14.13	14.13	Diagnosis	M4	Acute myeloid leukemia with defining genetic abnormalities	Acute myeloid leukemia with KMT2A rearrangement	Not applicable	AML with other KMT2A rearrangements	Not applicable	46,XX[30]	NO	NO	NO	NO	NO	KMT2Ar	KMT2A::SEPT6	KMT2A-SEPT6 (t(X;11)(q24;q23))	Not_possible	54	49.5	Not Available	Not Available	RNA-Seq and WGS data	TARGET; Bolouri, H. et al. Nat Med., 2018	NA	TARGET; Bolouri, H. et al. Nat Med., 2018	dbGaP	TARGET	TARGET; Bolouri, H. et al. Nat Med., 2018	dbGaP	TARGET	no WES	no WES	no WES		White	1	0	0	0	0
SJAML040655_D1	Female	Not Available	18.17	18.17	Diagnosis	M0	Acute myeloid leukemia with defining genetic abnormalities	Acute myeloid leukemia with KMT2A rearrangement	Not applicable	AML with t(9;11)(p21.3;q23.3)/MLLT3::KMT2A	Not applicable	46,XX,t(9;11)(p22;q23)[20]	NO	NO	NO	NO	NO	KMT2Ar	KMT2A::MLLT3	KMT2A-MLLT3 (t(9;11)(p22;q23))	Possible	96	32.4	Not Available	Not Available	RNA-Seq and WGS data	TARGET; Bolouri, H. et al. Nat Med., 2018	NA	TARGET; Bolouri, H. et al. Nat Med., 2018	dbGaP	TARGET	TARGET; Bolouri, H. et al. Nat Med., 2018	dbGaP	TARGET	no WES	no WES	no WES		White	1	0	0	0	0
SJAML040656_D1	Male	Not Available	3.98	3.98	Diagnosis	Not available	Acute myeloid leukemia with defining genetic abnormalities	Acute myeloid leukemia with other defined genetic alterations	Acute myeloid leukemia with UBTF tandem duplication	AML not otherwise specified (NOS)	Not applicable	Not Available	NA	NA	NA	NA	NA	UBTF	UBTF::TD	not applicable	mutation_driven	Not Available	2	Not Available	Not Available	RNA-Seq and WGS data	TARGET; Bolouri, H. et al. Nat Med., 2018	NA	TARGET; Bolouri, H. et al. Nat Med., 2018	dbGaP	TARGET	TARGET; Bolouri, H. et al. Nat Med., 2018	dbGaP	TARGET	no WES	no WES	no WES		Hispanic	0.6309	0.2844	0	0.0578	0.0269
SJAML040657_D1	Male	Not Available	9.42	9.42	Diagnosis	M2	Acute myeloid leukemia with defining genetic abnormalities	Acute myeloid leukemia with RUNX1::RUNX1T1 fusion	Not applicable	AML with t(8;21)(q22;q22.1)/RUNX1::RUNX1T1	Not applicable	45,X,-Y,t(8;21)(q22;q22)[9}/46,idem,+4[11]	YES	NO	NO	NO	NO	RUNX1::RUNX1T1	RUNX1::RUNX1T1	RUNX1-RUNX1T1 (t(8;21)(q22;q22))	Possible	72	44.2	Not Available	Not Available	RNA-Seq and WGS data	TARGET; Bolouri, H. et al. Nat Med., 2018	NA	TARGET; Bolouri, H. et al. Nat Med., 2018	dbGaP	TARGET	TARGET; Bolouri, H. et al. Nat Med., 2018	dbGaP	TARGET	no WES	no WES	no WES		Hispanic	0.031	0.8864	0.0826	0	0
SJAML040659_D1	Female	Not Available	11.24	11.24	Diagnosis	M2	Acute myeloid leukemia with defining genetic abnormalities	Acute myeloid leukemia with RUNX1::RUNX1T1 fusion	Not applicable	AML with t(8;21)(q22;q22.1)/RUNX1::RUNX1T1	Not applicable	46,XX,t(8;21)(q22;q22)[5]/45,idem,-X[15]	NO	NO	NO	NO	NO	RUNX1::RUNX1T1	RUNX1::RUNX1T1	RUNX1-RUNX1T1 (t(8;21)(q22;q22))	Possible	63.5	40.5	Not Available	Not Available	RNA-Seq and WGS data	TARGET; Bolouri, H. et al. Nat Med., 2018	NA	TARGET; Bolouri, H. et al. Nat Med., 2018	dbGaP	TARGET	TARGET; Bolouri, H. et al. Nat Med., 2018	dbGaP	TARGET	no WES	no WES	no WES		Hispanic	0.3989	0.365	0.1229	0.0867	0.0264
SJAML040660_D1	Female	Not Available	12.45	12.45	Diagnosis	M4	Acute myeloid leukemia with defining genetic abnormalities	Acute myeloid leukemia with CBFB::MYH11 fusion	Not applicable	AML with inv(16)(p13.1q22) or t(16;16)(p13.1;q22)/CBFB::MYH11	Not applicable	46,XX,inv(16)(p13.1q22)[18]/46,XX[2]	NO	NO	NO	NO	NO	CBFB::MYH11	CBFB::MYH11	CBFB-MYH11 (inv(16)(p13.1q22))	Possible	63	31.1	Not Available	Not Available	RNA-Seq and WGS data	TARGET; Bolouri, H. et al. Nat Med., 2018	NA	TARGET; Bolouri, H. et al. Nat Med., 2018	dbGaP	TARGET	TARGET; Bolouri, H. et al. Nat Med., 2018	dbGaP	TARGET	no WES	no WES	no WES		White	1	0	0	0	0
SJAML040661_D1	Female	Not Available	9.71	9.71	Diagnosis	M5	Acute myeloid leukemia with defining genetic abnormalities	Acute myeloid leukemia with KMT2A rearrangement	Not applicable	AML with other KMT2A rearrangements	Not applicable	45,XX,add(2)(q37),-10,der(11)del(11)(q13q22)trp(11)(q23q23) t(10;11)(q11.2;q23)[14]/45,idem,-der(2),dup(7)(p15p22)[4]/46,XX[2]	YES	NO	NO	NO	NO	KMT2Ar	KMT2A::MLLT10	KMT2A-MLLT10 (t(10;11)(p12;q23))	Possible	95	24.2	Not Available	Not Available	RNA-Seq and WGS data	TARGET; Bolouri, H. et al. Nat Med., 2018	NA	TARGET; Bolouri, H. et al. Nat Med., 2018	dbGaP	TARGET	TARGET; Bolouri, H. et al. Nat Med., 2018	dbGaP	TARGET	no WES	no WES	no WES		White	1	0	0	0	0
SJAML040662_D1	Male	Not Available	16.24	16.24	Diagnosis	M2	Acute myeloid leukemia with defining genetic abnormalities	Acute myeloid leukemia with RUNX1::RUNX1T1 fusion	Not applicable	AML with t(8;21)(q22;q22.1)/RUNX1::RUNX1T1	Not applicable	46,XY,t(8;15;21)(q22;q21;q22)[16]/45,X,idem,-Y[4]	NO	NO	NO	NO	NO	RUNX1::RUNX1T1	RUNX1::RUNX1T1	RUNX1-RUNX1T1 (t(8;21)(q22;q22))	Possible	72	31.6	Not Available	Not Available	RNA-Seq and WGS data	TARGET; Bolouri, H. et al. Nat Med., 2018	NA	TARGET; Bolouri, H. et al. Nat Med., 2018	dbGaP	TARGET	TARGET; Bolouri, H. et al. Nat Med., 2018	dbGaP	TARGET	no WES	no WES	no WES		White	1	0	0	0	0
SJAML040663_D1	Female	Not Available	15.19	15.19	Diagnosis	M2	Acute myeloid leukemia with defining genetic abnormalities	Acute myeloid leukemia with RUNX1::RUNX1T1 fusion	Not applicable	AML with t(8;21)(q22;q22.1)/RUNX1::RUNX1T1	Not applicable	46,XX,t(8;21)(q22;q22)[18]/46,idem,del(9)(q12q22)[2]	NO	NO	NO	NO	NO	RUNX1::RUNX1T1	RUNX1::RUNX1T1	RUNX1-RUNX1T1 (t(8;21)(q22;q22))	Possible	86	1.6	Not Available	Not Available	RNA-Seq and WGS data	TARGET; Bolouri, H. et al. Nat Med., 2018	NA	TARGET; Bolouri, H. et al. Nat Med., 2018	dbGaP	TARGET	TARGET; Bolouri, H. et al. Nat Med., 2018	dbGaP	TARGET	no WES	no WES	no WES		Other-US (primarily admixed with European or African ancestry)	0.5969	0.1296	0.0506	0	0.2229
SJAML040664_D1	Male	Not Available	3.46	3.46	Diagnosis	M5	Acute myeloid leukemia with defining genetic abnormalities	Acute myeloid leukemia with KMT2A rearrangement	Not applicable	AML with t(9;11)(p21.3;q23.3)/MLLT3::KMT2A	Not applicable	46,XY,t(9;11)(p22;q23)[8}/48,idem,+2mar[12]	NO	NO	NO	NO	NO	KMT2Ar	KMT2A::MLLT3	KMT2A-MLLT3 (t(9;11)(p22;q23))	Possible	89	210.9	Not Available	Not Available	RNA-Seq and WGS data	TARGET; Bolouri, H. et al. Nat Med., 2018	NA	TARGET; Bolouri, H. et al. Nat Med., 2018	dbGaP	TARGET	TARGET; Bolouri, H. et al. Nat Med., 2018	dbGaP	TARGET	no WES	no WES	no WES		Hispanic	0.1497	0.6837	0.0695	0	0.0971
SJAML040665_D1	Female	Not Available	12.06	12.06	Diagnosis	M1	Acute myeloid leukemia with defining genetic abnormalities	Acute myeloid leukemia with NUP98 rearrangement	Not applicable	AML with other rare recurring translocations	Acute myeloid leukemia with NUP98 and other partners	46,XX,t(2;11)(q31;p15)[20]	NO	NO	NO	NO	NO	NUP98r	NUP98::HOXD13	NUP98-HOXD13 t(2;11)(q31;p15)	Possible	80	46.7	Not Available	Not Available	RNA-Seq, WGS, and WES data	TARGET; Bolouri, H. et al. Nat Med., 2018	NA	TARGET; Bolouri, H. et al. Nat Med., 2018	dbGaP	TARGET	TARGET; Bolouri, H. et al. Nat Med., 2018	dbGaP	TARGET	TARGET; Bolouri, H. et al. Nat Med., 2018	dbGaP	TARGET		White	1	0	0	0	0
SJAML040666_D1	Female	Not Available	0.62	0.62	Diagnosis	M4	Acute myeloid leukemia with defining genetic abnormalities	Acute myeloid leukemia with CBFB::MYH11 fusion	Not applicable	AML with inv(16)(p13.1q22) or t(16;16)(p13.1;q22)/CBFB::MYH11	Not applicable	46,XX,inv(16)(p13.1q22)[17]/46,XX[3]	NO	NO	NO	NO	NO	CBFB::MYH11	CBFB::MYH11	CBFB-MYH11 (inv(16)(p13.1q22))	Possible	62	45.8	Not Available	Not Available	RNA-Seq and WGS data	TARGET; Bolouri, H. et al. Nat Med., 2018	NA	TARGET; Bolouri, H. et al. Nat Med., 2018	dbGaP	TARGET	TARGET; Bolouri, H. et al. Nat Med., 2018	dbGaP	TARGET	no WES	no WES	no WES		Other-US (primarily admixed with European or African ancestry)	0.3048	0.066	0	0	0.6292
SJAML040667_D1	Female	Not Available	0.38	0.38	Diagnosis	M5	Acute myeloid leukemia with defining genetic abnormalities	Acute myeloid leukemia with KMT2A rearrangement	Not applicable	AML with other KMT2A rearrangements	Not applicable	46,XX,t(4;11)(q21;q23)[14]/46,XX[6]	NO	NO	NO	NO	NO	KMT2Ar	KMT2A::AFF1	KMT2A-AFF1 t(4;11)(q21;q23)	Possible	Not Available	519	Not Available	Not Available	RNA-Seq and WGS data	TARGET; Bolouri, H. et al. Nat Med., 2018	NA	TARGET; Bolouri, H. et al. Nat Med., 2018	dbGaP	TARGET	TARGET; Bolouri, H. et al. Nat Med., 2018	dbGaP	TARGET	no WES	no WES	no WES		Black	0.1152	0	0	0.0502	0.8347
SJAML040668_D1	Male	Not Available	8.43	8.43	Diagnosis	M2	Acute myeloid leukemia with defining genetic abnormalities	Acute myeloid leukemia with NUP98 rearrangement	Not applicable	AML with other rare recurring translocations	Acute myeloid leukemia with t(5;11)(q35.2;p15.4)/NUP98::NSD1	46,XY[20]	NO	NO	NO	NO	NO	NUP98r	NUP98::NSD1	NUP98-NSD1 (t(5;11)(q35; p15.5))	Not_possible	47	2.9	Not Available	Not Available	RNA-Seq and WGS data	TARGET_IF; McNeer, N.A. et al. Leukemia, 2019	NA	TARGET_IF; McNeer, N.A. et al. Leukemia, 2019	dbGaP	TARGET_IF	TARGET_IF; McNeer, N.A. et al. Leukemia, 2019	dbGaP	TARGET_IF	no WES	no WES	no WES		White	0.9648	0.0352	0	0	0
SJAML040669_D1	Male	Not Available	1.23	1.23	Diagnosis	M4	Acute myeloid leukemia with defining genetic abnormalities	Acute myeloid leukemia with NUP98 rearrangement	Not applicable	AML with other rare recurring translocations	Acute myeloid leukemia with NUP98 and other partners	46,Y,t(X;11)(q13;p15.1)[18]/46,XY[2]	NO	NO	NO	NO	NO	NUP98r	NUP98::BRWD3	NUP98-BRWD3 (t(X;11)(q21.1;p15)	Possible	89	237	Not Available	Not Available	RNA-Seq and WGS data	TARGET_IF; McNeer, N.A. et al. Leukemia, 2019	NA	TARGET_IF; McNeer, N.A. et al. Leukemia, 2019	dbGaP	TARGET_IF	TARGET_IF; McNeer, N.A. et al. Leukemia, 2019	dbGaP	TARGET_IF	no WES	no WES	no WES		White	1	0	0	0	0
SJAML040670_D1	Male	Not Available	14.62	14.62	Diagnosis	M5	Acute myeloid leukemia, defined by differentiation	Acute monocytic leukemia	Not applicable	AML not otherwise specified (NOS)	Not applicable	47,XY,+10[14]/46,XY[6]	NO	NO	NO	NO	NO	Unclassified	no-defining alteration	not applicable	No_pathogenic_fusion	87.3	34.1	Not Available	Not Available	RNA-Seq and WGS data	TARGET_IF; McNeer, N.A. et al. Leukemia, 2019	NA	TARGET_IF; McNeer, N.A. et al. Leukemia, 2019	dbGaP	TARGET_IF	TARGET_IF; McNeer, N.A. et al. Leukemia, 2019	dbGaP	TARGET_IF	no WES	no WES	no WES		White	1	0	0	0	0
SJAML040671_D1	Female	Not Available	13.13	13.13	Diagnosis	Not available	Acute myeloid leukemia with defining genetic abnormalities	Acute myeloid leukemia with NUP98 rearrangement	Not applicable	AML with other rare recurring translocations	Acute myeloid leukemia with t(5;11)(q35.2;p15.4)/NUP98::NSD1	47,XX,+8[20]	NO	NO	NO	YES	NO	NUP98r	NUP98::NSD1	NUP98-NSD1 (t(5;11)(q35; p15.5))	Not_possible	87	114.7	Not Available	Not Available	RNA-Seq and WGS data	TARGET_IF; McNeer, N.A. et al. Leukemia, 2019	NA	TARGET_IF; McNeer, N.A. et al. Leukemia, 2019	dbGaP	TARGET_IF	TARGET_IF; McNeer, N.A. et al. Leukemia, 2019	dbGaP	TARGET_IF	no WES	no WES	no WES		Black	0.1119	0	0	0	0.8881
SJAML040672_D1	Male	Not Available	17.19	17.19	Diagnosis	M1	Acute myeloid leukemia, defined by differentiation	Acute myeloid leukemia without maturation	Not applicable	AML not otherwise specified (NOS)	Not applicable	46,XY[20]	NO	NO	NO	NO	NO	Unclassified	H3F3A (missense, pK28M, VAF:46.2%)	not applicable	mutation_driven	87	247.1	Not Available	Not Available	RNA-Seq and WGS data	TARGET_IF; McNeer, N.A. et al. Leukemia, 2019	NA	TARGET_IF; McNeer, N.A. et al. Leukemia, 2019	dbGaP	TARGET_IF	TARGET_IF; McNeer, N.A. et al. Leukemia, 2019	dbGaP	TARGET_IF	no WES	no WES	no WES		White	1	0	0	0	0
SJAML040673_D1	Male	Not Available	9.96	9.96	Diagnosis	M0	Acute myeloid leukemia with defining genetic abnormalities	Acute myeloid leukemia with other defined genetic alterations	Acute myeloid leukemia with BCL11B rearrangement	AML not otherwise specified (NOS)	Acute myeloid leukemia with BCL11B rearrangement	47,XY,+4,t(15;21)(q22;q22)[11]/46,XY[10].ish AML1sp	NO	NO	NO	NO	NO	BCL11B	no fusion/SV detected	BCL11B (chr14 q32)	Not_possible	84	79.4	Not Available	Not Available	RNA-Seq and WGS data	TARGET_IF; McNeer, N.A. et al. Leukemia, 2019	NA	TARGET_IF; McNeer, N.A. et al. Leukemia, 2019	dbGaP	TARGET_IF	TARGET_IF; McNeer, N.A. et al. Leukemia, 2019	dbGaP	TARGET_IF	no WES	no WES	no WES		White	0.9296	0	0	0.0704	0
SJAML040674_D1	Male	Not Available	12.21	12.21	Diagnosis	Not available	Acute myeloid leukemia with defining genetic abnormalities	Acute myeloid leukemia with NPM1 mutation	Not applicable	AML with mutated NPM1	Not applicable	46,XY[20]	NO	NO	NO	NO	NO	NPM1	NPM1|W288fs|40%	not applicable	mutation_driven	87	28.6	Not Available	Not Available	RNA-Seq and WGS data	TARGET_IF; McNeer, N.A. et al. Leukemia, 2019	NA	TARGET_IF; McNeer, N.A. et al. Leukemia, 2019	dbGaP	TARGET_IF	TARGET_IF; McNeer, N.A. et al. Leukemia, 2019	dbGaP	TARGET_IF	no WES	no WES	no WES		White	0.9771	0	0	0	0.0229
SJAML040675_D1	Female	Not Available	1.18	1.18	Diagnosis	M7	Acute myeloid leukemia with defining genetic abnormalities	Acute myeloid leukemia with other defined genetic alterations	Acute myeloid leukemia with CBFA2T3::GLIS2	AML with other rare recurring translocations	Acute myeloid leukemia with inv(16)(p13.3q24.3)/CBFA2T3::GLIS2	46,XX[28]	NO	NO	NO	NO	NO	GLISr	CBFA2T3::GLIS2	CBFA2T3-GLIS2 (inv(16)(p13q24))	Not_possible	90.7	10.9	Not Available	Not Available	RNA-Seq and WGS data	TARGET_IF; McNeer, N.A. et al. Leukemia, 2019	NA	TARGET_IF; McNeer, N.A. et al. Leukemia, 2019	dbGaP	TARGET_IF	TARGET_IF; McNeer, N.A. et al. Leukemia, 2019	dbGaP	TARGET_IF	no WES	no WES	no WES		White	0.9894	0	0	0	0.0106
SJAML040676_D1	Female	Not Available	14.65	14.65	Diagnosis	M1	Acute myeloid leukemia with defining genetic abnormalities	Acute myeloid leukemia with NUP98 rearrangement	Not applicable	AML with other rare recurring translocations	Acute myeloid leukemia with t(5;11)(q35.2;p15.4)/NUP98::NSD1	46,XX[20]	NO	NO	NO	NO	NO	NUP98r	NUP98::NSD1	NUP98-NSD1 (t(5;11)(q35; p15.5))	Not_possible	21	38.7	Not Available	Not Available	RNA-Seq and WGS data	TARGET_IF; McNeer, N.A. et al. Leukemia, 2019	NA	TARGET_IF; McNeer, N.A. et al. Leukemia, 2019	dbGaP	TARGET_IF	TARGET_IF; McNeer, N.A. et al. Leukemia, 2019	dbGaP	TARGET_IF	no WES	no WES	no WES		White	1	0	0	0	0
SJAML040677_D1	Female	Not Available	16.68	16.68	Diagnosis	M0	Acute myeloid leukemia with defining genetic abnormalities	Acute myeloid leukemia with other defined genetic alterations	Acute myeloid leukemia with HNRNPH1::FLI1	AML not otherwise specified (NOS)	Acute myeloid leukemia with HNRNPH1::ERG	47,XX,+10[7]/46,XX[13]	NO	NO	NO	NO	NO	ETS family	HNRNPH1::ERG	HNRNPH1-ERG (t(5;21)(q35;q22))	Not_possible	79	2.4	Not Available	Not Available	RNA-Seq and WGS data	TARGET_IF; McNeer, N.A. et al. Leukemia, 2019	NA	TARGET_IF; McNeer, N.A. et al. Leukemia, 2019	dbGaP	TARGET_IF	TARGET_IF; McNeer, N.A. et al. Leukemia, 2019	dbGaP	TARGET_IF	no WES	no WES	no WES		Other-US (primarily admixed with European or African ancestry)	0.4999	0.0384	0.4616	0	0
SJAML040678_D1	Female	Not Available	5.14	5.14	Diagnosis	M4	Acute myeloid leukemia with defining genetic abnormalities	Acute myeloid leukemia with NUP98 rearrangement	Not applicable	AML with other rare recurring translocations	Acute myeloid leukemia with t(5;11)(q35.2;p15.4)/NUP98::NSD1	46,XX[20]	NO	NO	NO	NO	NO	NUP98r	NUP98::NSD1	NUP98-NSD1 (t(5;11)(q35; p15.5))	Not_possible	73.2	53.5	Not Available	Not Available	RNA-Seq and WGS data	TARGET_IF; McNeer, N.A. et al. Leukemia, 2019	NA	TARGET_IF; McNeer, N.A. et al. Leukemia, 2019	dbGaP	TARGET_IF	TARGET_IF; McNeer, N.A. et al. Leukemia, 2019	dbGaP	TARGET_IF	no WES	no WES	no WES		East Asian	0	0	1	0	0
SJAML040679_D1	Male	Not Available	9.42	9.42	Diagnosis	M5	Acute myeloid leukemia with defining genetic abnormalities	Acute myeloid leukemia with NUP98 rearrangement	Not applicable	AML with other rare recurring translocations	Acute myeloid leukemia with t(5;11)(q35.2;p15.4)/NUP98::NSD1	47,XY,+8[20]	NO	NO	NO	YES	NO	NUP98r	NUP98::NSD1	NUP98-NSD1 (t(5;11)(q35; p15.5))	Not_possible	90	257.9	Not Available	Not Available	RNA-Seq and WGS data	TARGET_IF; McNeer, N.A. et al. Leukemia, 2019	NA	TARGET_IF; McNeer, N.A. et al. Leukemia, 2019	dbGaP	TARGET_IF	TARGET_IF; McNeer, N.A. et al. Leukemia, 2019	dbGaP	TARGET_IF	no WES	no WES	no WES		White	1	0	0	0	0
SJAML040680_D1	Male	Not Available	5.93	5.93	Diagnosis	M4	Acute myeloid leukemia with defining genetic abnormalities	Acute myeloid leukemia with other defined genetic alterations	Acute myeloid leukemia with BCL11B rearrangement	AML not otherwise specified (NOS)	Acute myeloid leukemia with BCL11B rearrangement	46,XY,add(14)(q32)[18]/45,idem,psu dic(9;9)(p11;p22)[2]	NO	NO	NO	NO	NO	BCL11B	BCL11B (5')-ARID1B (3')	BCL11B (5')-ARID1B (3')(t(6;14)(q25;q32))	Not_possible	93.8	340.7	Not Available	Not Available	RNA-Seq and WGS data	TARGET_IF; McNeer, N.A. et al. Leukemia, 2019	NA	TARGET_IF; McNeer, N.A. et al. Leukemia, 2019	dbGaP	TARGET_IF	TARGET_IF; McNeer, N.A. et al. Leukemia, 2019	dbGaP	TARGET_IF	no WES	no WES	no WES		Hispanic	0.4925	0.3687	0.0665	0	0.0723
SJAML040681_D1	Female	Not Available	10.51	10.51	Diagnosis	M1	Acute myeloid leukemia with defining genetic abnormalities	Acute myeloid leukemia with other defined genetic alterations	Acute myeloid leukemia with BCL11B rearrangement	AML not otherwise specified (NOS)	Acute myeloid leukemia with BCL11B rearrangement	46,XX,inv(2)(p13q22)mat[25]	NO	NO	NO	NO	NO	BCL11B	ETV6-BCL11B (5')	ETV6-BCL11B (5') (t(12;14)(p13;q32))	Not_possible	96	121.1	Not Available	Not Available	RNA-Seq and WGS data	TARGET_IF; McNeer, N.A. et al. Leukemia, 2019	NA	TARGET_IF; McNeer, N.A. et al. Leukemia, 2019	dbGaP	TARGET_IF	TARGET_IF; McNeer, N.A. et al. Leukemia, 2019	dbGaP	TARGET_IF	no WES	no WES	no WES		White	1	0	0	0	0
SJAML040682_D1	Male	Not Available	0.87	0.87	Diagnosis	M5	Acute myeloid leukemia with defining genetic abnormalities	Acute myeloid leukemia with KMT2A rearrangement	Not applicable	AML with t(9;11)(p21.3;q23.3)/MLLT3::KMT2A	Not applicable	46,XY,t(9;11)(p22;q23)[15]/47,idem,+19[2]/46,XY[4]	NO	NO	NO	NO	NO	KMT2Ar	KMT2A::MLLT3	KMT2A-MLLT3 (t(9;11)(p22;q23))	Possible	54	6.7	Not Available	Not Available	RNA-Seq and WGS data	TARGET_IF; McNeer, N.A. et al. Leukemia, 2019	NA	TARGET_IF; McNeer, N.A. et al. Leukemia, 2019	dbGaP	TARGET_IF	TARGET_IF; McNeer, N.A. et al. Leukemia, 2019	dbGaP	TARGET_IF	no WES	no WES	no WES		Other-US (primarily admixed with European or African ancestry)	0.8954	0	0.1046	0	0
SJAML040683_D1	Female	Not Available	10.17	10.17	Diagnosis	Not available	Acute myeloid leukemia with defining genetic abnormalities	Acute myeloid leukemia with RUNX1::RUNX1T1 fusion	Not applicable	AML with t(8;21)(q22;q22.1)/RUNX1::RUNX1T1	Not applicable	46,XX,t(8;21)(q22;q22)[20]	NO	NO	NO	NO	NO	RUNX1::RUNX1T1	RUNX1::RUNX1T1	RUNX1-RUNX1T1 (t(8;21)(q22;q22))	Possible	Not Available	28.1	Not Available	Not Available	RNA-Seq and WGS data	TARGET_IF; McNeer, N.A. et al. Leukemia, 2019	NA	TARGET_IF; McNeer, N.A. et al. Leukemia, 2019	dbGaP	TARGET_IF	TARGET_IF; McNeer, N.A. et al. Leukemia, 2019	dbGaP	TARGET_IF	no WES	no WES	no WES		Black	0	0	0.0685	0	0.9315
SJAML040684_D1	Female	Not Available	17.78	17.78	Diagnosis	M1	Acute myeloid leukemia with defining genetic abnormalities	Acute myeloid leukemia, myelodysplasia-related	Acute myeloid leukemia with BCL11B rearrangement	AML with myelodysplasia-related cytogenetic abnormalities	Acute myeloid leukemia with BCL11B rearrangement	46,XX,del(7)(q22)[15]/46,XX[5]	NO	NO	NO	NO	NO	BCL11B	BCL11B (5')-CDK6	BCL11B (5')-CDK6 (t(7;14)(q21;q32))	Not_possible	64.4	3.3	Not Available	Not Available	RNA-Seq and WGS data	TARGET_IF; McNeer, N.A. et al. Leukemia, 2019	NA	TARGET_IF; McNeer, N.A. et al. Leukemia, 2019	dbGaP	TARGET_IF	TARGET_IF; McNeer, N.A. et al. Leukemia, 2019	dbGaP	TARGET_IF	no WES	no WES	no WES		White	1	0	0	0	0
SJAML040685_D1	Male	Not Available	14.81	14.81	Diagnosis	M0	Acute myeloid leukemia with defining genetic abnormalities	Acute myeloid leukemia, myelodysplasia-related	Acute myeloid leukemia with PICALM::MLLT10	Acute myeloid leukemia with other rare recurring translocations	Acute myeloid leukemia with t(1 ;11)(p12.3;q14.2)/PICALM::MLLT10	46,XY,t(10;11)(p13;q14),der(17)t(17;17)(p13;q21),del(12)(p12),+2 mar[4/48,idem,t(13;15)(q32;q13)[11/48,idem,add(3)(p12),der(4)inv(4)(q12q25)add(4)(q25),-del(12),der(13)(13pter->13q34::?3p21->3p13::4q25->4qter)[5	YES	NO	NO	NO	NO	PICALM::MLLT10	PICALM::MLLT10	PICALM-MLLT10 (t(10;11)(p12;q21) )	Possible	96	114.7	Not Available	Not Available	RNA-Seq and WGS data	TARGET_IF; McNeer, N.A. et al. Leukemia, 2019	NA	TARGET_IF; McNeer, N.A. et al. Leukemia, 2019	dbGaP	TARGET_IF	TARGET_IF; McNeer, N.A. et al. Leukemia, 2019	dbGaP	TARGET_IF	no WES	no WES	no WES		Hispanic	0.4681	0.4537	0.0285	0	0.0497
SJAML040686_D1	Male	Not Available	5.88	5.88	Diagnosis	M2	Acute myeloid leukemia with defining genetic abnormalities	Acute myeloid leukemia, myelodysplasia-related	Acute myeloid leukemia with DDX3X::MLLT10	AML not otherwise specified (NOS)	Not applicable	46,Y,t(X;10)(p11.2;p11.2),add(17)(p11.2)[13/46,XY[6	NO	NO	NO	NO	NO	Unclassified	DDX3X::MLLT10r	DDX3X/MLLT10 (t(X;10)(p11;p12))	Possible	55	17.9	Not Available	Not Available	RNA-Seq and WGS data	TARGET_IF; McNeer, N.A. et al. Leukemia, 2019	NA	TARGET_IF; McNeer, N.A. et al. Leukemia, 2019	dbGaP	TARGET_IF	TARGET_IF; McNeer, N.A. et al. Leukemia, 2019	dbGaP	TARGET_IF	no WES	no WES	no WES		Black	0.2238	0	0	0	0.7762
SJAML040687_D1	Female	Not Available	5.24	5.24	Diagnosis	Not available	Acute myeloid leukemia with defining genetic abnormalities	Acute myeloid leukemia with other defined genetic alterations	Acute myeloid leukemia with KMT2A-PTD	AML not otherwise specified (NOS)	Acute myeloid leukemia with KMT2A-PTD	46,XX,[20]	NO	NO	NO	NO	NO	KMT2A-PTD	KMT2A::PTD	not applicable	mutation_driven	58	58.2	Not Available	Not Available	RNA-Seq and WGS data	TARGET_IF; McNeer, N.A. et al. Leukemia, 2019	NA	TARGET_IF; McNeer, N.A. et al. Leukemia, 2019	dbGaP	TARGET_IF	TARGET_IF; McNeer, N.A. et al. Leukemia, 2019	dbGaP	TARGET_IF	no WES	no WES	no WES		Other-US (primarily admixed with European or African ancestry)	0.4712	0	0.4631	0.0657	0
SJAML040688_D1	Female	Not Available	2.44	2.44	Diagnosis	Not available	Acute myeloid leukemia with defining genetic abnormalities	Acute myeloid leukemia with other defined genetic alterations	Acute myeloid leukemia with UBTF tandem duplication	AML not otherwise specified (NOS)	Not applicable	46,XX[30]	NO	NO	NO	NO	NO	UBTF	UBTF::TD	not applicable	mutation_driven	21	11.2	Not Available	Not Available	RNA-Seq and WGS data	TARGET_IF; McNeer, N.A. et al. Leukemia, 2019	NA	TARGET_IF; McNeer, N.A. et al. Leukemia, 2019	dbGaP	TARGET_IF	TARGET_IF; McNeer, N.A. et al. Leukemia, 2019	dbGaP	TARGET_IF	no WES	no WES	no WES		White	0.9736	0.0264	0	0	0
SJAML040689_D1	Male	Not Available	14.19	14.19	Diagnosis	M0	Acute myeloid leukemia with defining genetic abnormalities	Acute myeloid leukemia with other defined genetic alterations	Acute myeloid leukemia with BCL11B rearrangement	AML not otherwise specified (NOS)	Acute myeloid leukemia with BCL11B rearrangement	46,XY[20]	NO	NO	NO	NO	NO	BCL11B	no fusion/SV detected	BCL11B (chr14 q32)	Not_possible	95	19.1	Not Available	Not Available	RNA-Seq and WGS data	TARGET_IF; McNeer, N.A. et al. Leukemia, 2019	NA	TARGET_IF; McNeer, N.A. et al. Leukemia, 2019	dbGaP	TARGET_IF	TARGET_IF; McNeer, N.A. et al. Leukemia, 2019	dbGaP	TARGET_IF	no WES	no WES	no WES		White	1	0	0	0	0
SJAML040690_D1	Female	Not Available	1.14	1.14	Diagnosis	M5	Acute myeloid leukemia with defining genetic abnormalities	Acute myeloid leukemia with KMT2A rearrangement	Not applicable	AML with other KMT2A rearrangements	Not applicable	46,XX,cryp ins(10;11)(p12;q23q23),inv(17)(p13.1q11.2)[20]	NO	NO	NO	NO	NO	KMT2Ar	KMT2A::MLLT10	KMT2A-MLLT10 (t(10;11)(p12;q23))	Possible	77.5	149.5	Not Available	Not Available	RNA-Seq and WGS data	TARGET_IF; McNeer, N.A. et al. Leukemia, 2019	NA	TARGET_IF; McNeer, N.A. et al. Leukemia, 2019	dbGaP	TARGET_IF	TARGET_IF; McNeer, N.A. et al. Leukemia, 2019	dbGaP	TARGET_IF	no WES	no WES	no WES		Black	0.1136	0.018	0	0	0.8684
SJAML040691_D1	Male	Not Available	13.31	13.31	Diagnosis	M5	Acute myeloid leukemia with defining genetic abnormalities	Acute myeloid leukemia with other defined genetic alterations	Acute myeloid leukemia with UBTF tandem duplication	AML with myelodysplasia-related cytogenetic abnormalities	Not applicable	47,XY,+8[14]/46,XX[6]	NO	NO	NO	YES	NO	UBTF	UBTF::TD	not applicable	mutation_driven	49	4.8	Not Available	Not Available	RNA-Seq and WGS data	TARGET_IF; McNeer, N.A. et al. Leukemia, 2019	NA	TARGET_IF; McNeer, N.A. et al. Leukemia, 2019	dbGaP	TARGET_IF	TARGET_IF; McNeer, N.A. et al. Leukemia, 2019	dbGaP	TARGET_IF	no WES	no WES	no WES		White	1	0	0	0	0
SJAML040692_D1	Male	Not Available	10.69	10.69	Diagnosis	Not available	Acute myeloid leukemia with defining genetic abnormalities	Acute myeloid leukemia with MECOM rearrangement	Not applicable	AML with inv(3)(q21.3q26.2) or t(3;3)(q21.3;q26.2)/GATA2;MECOM (EVI1)	Not applicable	45,XY,t(3;3)(q21;q26),-7[20]	NO	YES	NO	NO	NO	MECOM	GATA2 (5')-MECOM (3')	GATA2 (5')-MECOM (3')(inv(3)(q21q26))	Possible	91	63.9	Not Available	Not Available	RNA-Seq and WGS data	TARGET_IF; McNeer, N.A. et al. Leukemia, 2019	NA	TARGET_IF; McNeer, N.A. et al. Leukemia, 2019	dbGaP	TARGET_IF	TARGET_IF; McNeer, N.A. et al. Leukemia, 2019	dbGaP	TARGET_IF	no WES	no WES	no WES		White	0.9926	0	0	0	0.0074
SJAML040693_D1	Male	Not Available	4.93	4.93	Diagnosis	M2	Acute myeloid leukemia with defining genetic abnormalities	Acute myeloid leukemia with NUP98 rearrangement	Not applicable	AML with other rare recurring translocations	Acute myeloid leukemia with t(5;11)(q35.2;p15.4)/NUP98::NSD1	46,XY[20]	NO	NO	NO	NO	NO	NUP98r	NUP98::NSD1	NUP98-NSD1 (t(5;11)(q35; p15.5))	Not_possible	40	6.5	Not Available	Not Available	RNA-Seq and WGS data	TARGET_IF; McNeer, N.A. et al. Leukemia, 2019	NA	TARGET_IF; McNeer, N.A. et al. Leukemia, 2019	dbGaP	TARGET_IF	TARGET_IF; McNeer, N.A. et al. Leukemia, 2019	dbGaP	TARGET_IF	no WES	no WES	no WES		White	0.9891	0	0	0	0.0109
SJAML040694_D1	Male	Not Available	0.08	0.08	Diagnosis	M7	Acute myeloid leukemia with defining genetic abnormalities	Acute myeloid leukemia with RBM15::MRTFA fusion	Not applicable	Acute myeloid leukemia with other rare recurring translocations	Acute myeloid leukemia (megakaryoblastic) with t(1;22)(p13.3;q13.1)/RBM15::MRTF1	46,XY,t(1;22)(p13;q13)[7]/46,XY[13]	NO	NO	NO	NO	NO	RBM15::MKL1	RBM15::MKL1	RBM15-MKL1 (t(1;22)(p13;q13))	Possible	30	27.6	Not Available	Not Available	RNA-Seq and WGS data	TARGET_IF; McNeer, N.A. et al. Leukemia, 2019	NA	TARGET_IF; McNeer, N.A. et al. Leukemia, 2019	dbGaP	TARGET_IF	TARGET_IF; McNeer, N.A. et al. Leukemia, 2019	dbGaP	TARGET_IF	no WES	no WES	no WES		Hispanic	0.2825	0.1833	0.1753	0.2499	0.109
SJAML040695_D1	Female	Not Available	23.51	23.51	Diagnosis	M2	Acute myeloid leukemia with defining genetic abnormalities	Acute myeloid leukemia with other defined genetic alterations	Acute myeloid leukemia with BCL11B rearrangement	AML not otherwise specified (NOS)	Acute myeloid leukemia with BCL11B rearrangement	46,XX,add(9)(p13),+21[16]/46,XX[2]	NO	NO	NO	NO	YES	BCL11B	ARID1B (3') - BCL11B (3')	ARID1B (3') - BCL11B (3') (t(6;14)(q25;q32))	Not_possible	65	22.9	Not Available	Not Available	RNA-Seq and WGS data	TARGET_IF; McNeer, N.A. et al. Leukemia, 2019	NA	TARGET_IF; McNeer, N.A. et al. Leukemia, 2019	dbGaP	TARGET_IF	TARGET_IF; McNeer, N.A. et al. Leukemia, 2019	dbGaP	TARGET_IF	no WES	no WES	no WES		Hispanic	0.7531	0.213	0	0	0.0339
SJAML040696_D1	Male	Not Available	16.46	16.46	Diagnosis	M6	Acute myeloid leukemia with defining genetic abnormalities	Acute myeloid leukemia with other defined genetic alterations	Acute myeloid leukemia with UBTF tandem duplication	AML not otherwise specified (NOS)	Not applicable	46,XY[20]	NO	NO	NO	NO	NO	UBTF	UBTF::TD	not applicable	mutation_driven	20	1.5	Not Available	Not Available	RNA-Seq and WGS data	TARGET_IF; McNeer, N.A. et al. Leukemia, 2019	NA	TARGET_IF; McNeer, N.A. et al. Leukemia, 2019	dbGaP	TARGET_IF	TARGET_IF; McNeer, N.A. et al. Leukemia, 2019	dbGaP	TARGET_IF	no WES	no WES	no WES		White	1	0	0	0	0
SJAML040710_D3	Male	Not Available	10.88	10.88	Diagnosis	M4	Acute myeloid leukemia with defining genetic abnormalities	Acute myeloid leukemia with NUP98 rearrangement	Not applicable	AML with other rare recurring translocations	Acute myeloid leukemia with t(5;11)(q35.2;p15.4)/NUP98::NSD1	Not Available	NA	NA	NA	NA	NA	NUP98r	NUP98::NSD1	NUP98-NSD1 (t(5;11)(q35; p15.5))	Cytogenetics_not_available	95	414.8	Not Available	Not Available	RNA-Seq and WGS data	TARGET_IF; McNeer, N.A. et al. Leukemia, 2019	NA	TARGET_IF; McNeer, N.A. et al. Leukemia, 2019	dbGaP	TARGET_IF	TARGET_IF; McNeer, N.A. et al. Leukemia, 2019	dbGaP	TARGET_IF	no WES	no WES	no WES		Hispanic	0.4921	0.3803	0.0484	0	0.0792
SJAML043625_D3	Male	Bone Marrow	1.8	1.8	Diagnosis	M2	Acute myeloid leukemia with defining genetic abnormalities	Acute myeloid leukemia, myelodysplasia-related	Not applicable	AML with myelodysplasia-related gene mutations	Not applicable	47,XY,+21	NO	NO	NO	NO	YES	Unclassified	no-defining alteration	not applicable	No_pathogenic_fusion	24	14			RNA-Seq and WGS data	MITREL (NCT02433483)	NA	Newly uploaded	https://ega-archive.org/studies/EGAS00001005760	https://permalinks.stjude.cloud/panaml	Newly uploaded	https://ega-archive.org/studies/EGAS00001005760	https://permalinks.stjude.cloud/panaml	no WES	no WES	no WES		White	0.9914	0.0086	0	0	0
SJAML043954_D1	Male	Bone Marrow	8.24658	8.24658	Diagnosis	M2	Acute myeloid leukemia with defining genetic abnormalities	Acute myeloid leukemia with CEBPA mutation	Not applicable	AML with in-frame bZIP CEBPA mutations	Not applicable	46,XY[25]	NO	NO	NO	NO	NO	CEBPA	CEBPA|K313>NK|40%,A66_A71fs|52%	not applicable	mutation_driven	70	7.6			RNA-Seq data only	AML08 (NCT00703820)	NA	Newly uploaded	https://ega-archive.org/studies/EGAS00001005760	https://permalinks.stjude.cloud/panaml	no WGS	no WGS	no WGS	no WES	no WES	no WES	Black	Black	0.1128	0	0	0	0.8872
SJAML044825_D1	Female	Not Available	0.65	0.65	Diagnosis	M5	Acute myeloid leukemia with defining genetic abnormalities	Acute myeloid leukemia with KMT2A rearrangement	Not applicable	AML with other KMT2A rearrangements	Not applicable	46,XX,ins(10;11)(p12;q23q13)	NO	NO	NO	NO	NO	KMT2Ar	KMT2A::MLLT10	KMT2A-MLLT10 (t(10;11)(p12;q23))	Possible	Not Available	Not Available	Not Available	Not Available	RNA-Seq, WGS, and WES data	AMLNKD; Fornerod, M. et al. Blood Cancer Discov., 2021	https://ega-archive.org/studies/EGAS00001004701	AMLNKD; Fornerod, M. et al. Blood Cancer Discov., 2021	https://ega-archive.org/studies/EGAS00001004701	https://permalinks.stjude.cloud/permalinks/PedAML	AMLNKD; Fornerod, M. et al. Blood Cancer Discov., 2021	https://ega-archive.org/studies/EGAS00001004701	https://permalinks.stjude.cloud/permalinks/PedAML	AMLNKD; Fornerod, M. et al. Blood Cancer Discov., 2021	https://ega-archive.org/studies/EGAS00001004701	https://permalinks.stjude.cloud/permalinks/PedAML		White	1	0	0	0	0
SJAML044826_D1	Female	Not Available	11.24	11.24	Diagnosis	M1	Acute myeloid leukemia with defining genetic abnormalities	Acute myeloid leukemia with other defined genetic alterations	Acute myeloid leukemia with UBTF tandem duplication	AML not otherwise specified (NOS)	Not applicable	46,XX	NO	NO	NO	NO	NO	UBTF	UBTF::TD	not applicable	mutation_driven	Not Available	Not Available	Not Available	Not Available	RNA-Seq, WGS, and WES data	AMLNKD; Fornerod, M. et al. Blood Cancer Discov., 2021	https://ega-archive.org/studies/EGAS00001004701	AMLNKD; Fornerod, M. et al. Blood Cancer Discov., 2021	https://ega-archive.org/studies/EGAS00001004701	https://permalinks.stjude.cloud/permalinks/PedAML	AMLNKD; Fornerod, M. et al. Blood Cancer Discov., 2021	https://ega-archive.org/studies/EGAS00001004701	https://permalinks.stjude.cloud/permalinks/PedAML	AMLNKD; Fornerod, M. et al. Blood Cancer Discov., 2021	https://ega-archive.org/studies/EGAS00001004701	https://permalinks.stjude.cloud/permalinks/PedAML		White	0.9578	0	0.0422	0	0
SJAML044827_D1	Female	Not Available	0.75	0.75	Diagnosis	M0	Acute myeloid leukemia with defining genetic abnormalities	Acute myeloid leukemia, myelodysplasia-related	Acute myeloid leukemia with ETV6::MNX1	AML with other rare recurring translocations	Acute myeloid leukemia with t(7;12)(q36.3;p13.2)/ETV6::MNX1	47,XX,del(7)(q11.2~21),del(12)(p13),+?19	NO	NO	NO	NO	NO	MNX1	ETV6::MNX1	ETV6::MNX1 (t(7;12)(q36;p13))	Not_possible	Not Available	Not Available	Not Available	Not Available	RNA-Seq, WGS, and WES data	AMLNKD; Fornerod, M. et al. Blood Cancer Discov., 2021	https://ega-archive.org/studies/EGAS00001004701	AMLNKD; Fornerod, M. et al. Blood Cancer Discov., 2021	https://ega-archive.org/studies/EGAS00001004701	https://permalinks.stjude.cloud/permalinks/PedAML	AMLNKD; Fornerod, M. et al. Blood Cancer Discov., 2021	https://ega-archive.org/studies/EGAS00001004701	https://permalinks.stjude.cloud/permalinks/PedAML	AMLNKD; Fornerod, M. et al. Blood Cancer Discov., 2021	https://ega-archive.org/studies/EGAS00001004701	https://permalinks.stjude.cloud/permalinks/PedAML		White	0.9692	0	0	0.0308	0
SJAML044829_D1	Male	Not Available	12.03	12.03	Diagnosis	M6	Acute myeloid leukemia with defining genetic abnormalities	Acute myeloid leukemia with other defined genetic alterations	Acute myeloid leukemia with UBTF tandem duplication	AML not otherwise specified (NOS)	Not applicable	46,XY	NO	NO	NO	NO	NO	UBTF	UBTF::TD	not applicable	mutation_driven	Not Available	Not Available	Not Available	Not Available	RNA-Seq, WGS, and WES data	AMLNKD; Fornerod, M. et al. Blood Cancer Discov., 2021	https://ega-archive.org/studies/EGAS00001004701	AMLNKD; Fornerod, M. et al. Blood Cancer Discov., 2021	https://ega-archive.org/studies/EGAS00001004701	https://permalinks.stjude.cloud/permalinks/PedAML	AMLNKD; Fornerod, M. et al. Blood Cancer Discov., 2021	https://ega-archive.org/studies/EGAS00001004701	https://permalinks.stjude.cloud/permalinks/PedAML	AMLNKD; Fornerod, M. et al. Blood Cancer Discov., 2021	https://ega-archive.org/studies/EGAS00001004701	https://permalinks.stjude.cloud/permalinks/PedAML		White	1	0	0	0	0
SJAML044830_D1	Female	Not Available	7.92	7.92	Diagnosis	M1	Acute myeloid leukemia with defining genetic abnormalities	Acute myeloid leukemia with NPM1 mutation	Not applicable	AML with mutated NPM1	Not applicable	Not Available	NA	NA	NA	NA	NA	NPM1	NPM1|S137>SEDVKLLS|30%	not applicable	mutation_driven	Not Available	Not Available	Not Available	Not Available	RNA-Seq, WGS, and WES data	AMLNKD; Fornerod, M. et al. Blood Cancer Discov., 2021	https://ega-archive.org/studies/EGAS00001004701	AMLNKD; Fornerod, M. et al. Blood Cancer Discov., 2021	https://ega-archive.org/studies/EGAS00001004701	https://permalinks.stjude.cloud/permalinks/PedAML	AMLNKD; Fornerod, M. et al. Blood Cancer Discov., 2021	https://ega-archive.org/studies/EGAS00001004701	https://permalinks.stjude.cloud/permalinks/PedAML	AMLNKD; Fornerod, M. et al. Blood Cancer Discov., 2021	https://ega-archive.org/studies/EGAS00001004701	https://permalinks.stjude.cloud/permalinks/PedAML		White	0.9138	0	0	0	0.0862
[truncated: 380 more rows]

## Sheet: Supplementary Table 2
Supplementary Table 2 | Quality control data for the RNA sequencing samples newly deposited at EGA (EGAS00001005760) in this study (n=221)
[truncated: 222 more rows]

[truncated: 24 more sheets: Supplementary Table 3, Supplementary Table 4, Supplementary Table 5, Supplementary Table 6, Supplementary Table 7, Supplementary Table 8, Supplementary Table 9, Supplementary Table 10, Supplementary Table 11, Supplementary Table 12, Supplementary Table 13, Supplementary Table 14, Supplementary Table 15, Supplementary Table 16, Supplementary Table 17, Supplementary Table 18, Supplementary Table 19, Supplementary Table 20, Supplementary Table 21, Supplementary Table 22 …]
